# Supplementary material for: Regulation of the opposing (p)ppGpp synthetase and hydrolase activities in a bifunctional RelA/SpoT homologue from Staphylococcus aureus
Source: PLoS Genet. 2018 Jul 9;14(7):e1007514. doi: 10.1371/journal.pgen.1007514 (PMC6053245; doi:10.1371/journal.pgen.1007514)
Supplement: S1 Dataset — (XLSX) [file pgen.1007514.s004.xlsx]

## Sheet: Table index
Table	Description
S0	Column descriptions for S1
S1	Protein groups

## Sheet: S0
Column name	Description
log10_48_1	Log10 Intensity of the sample pCG448 first biological replicate
log10_48_2	Log10 Intensity of the sample pCG448 second biological replicate
log10_48_3	Log10 Intensity of the sample pCG448 third biological replicate
log10_52_1	Log10 Intensity of the sample pCG452 first biological replicate
log10_52_2	Log10 Intensity of the sample pCG452 second biological replicate
log10_52_3	Log10 Intensity of the sample pCG452 third biological replicate
log10_53_1	Log10 Intensity of the sample pCG453 first biological replicate
log10_53_2	Log10 Intensity of the sample pCG453 first biological replicate
log10_53_3	Log10 Intensity of the sample pCG453 first biological replicate
log10_68_1	Log10 Intensity of the sample pCG468 first biological replicate
log10_68_2	Log10 Intensity of the sample pCG468 first biological replicate
log10_68_3	Log10 Intensity of the sample pCG468 first biological replicate
ANOVA Significant	Two-way ANOVA significance
t-test Significant	Two sample t-test significance pCG448 vs pCG452
t-test Significant_	Two sample t-test significance pCG448 vs pCG453
t-test Significant__	Two sample t-test significance pCG448 vs pCG468
t-test Significant___	Two sample t-test significance pCG452 vs pCG453
t-test Significant____	Two sample t-test significance pCG453 vs pCG468
t-test Significant_____	Two sample t-test significance pCG452 vs pCG468
GOBP name	Gene Ontology Biological Process - Name
GOMF name	Gene Ontology Molecular Function - Name
GOCC name	Gene Ontology Cell Compartment - Name
KEGG name	Kyoto Encyclopedia of Genes and Genomes - Name
KEGG	Kyoto Encyclopedia of Genes and Genomes
GOBP	Gene Ontology Biological Process
GOMF	Gene Ontology Molecular Function
GOCC	Gene Ontology Cell Compartment
Q-value	The ratio of reverse to forward protein groups
Mol. weight [kDa]	Molecular weight of the leading protein sequence contained in the protein group
48	Mean intensity of all three biological replicates sample pCG448
52	Mean intensity of all three biological replicates sample pCG452
53	Mean intensity of all three biological replicates sample pCG453
68	Mean intensity of all three biological replicates sample pCG468
(-Log ANOVA p value)	(-Log10) p value from ANOVA
-Log t-test p value (48vs52)	(-Log10) p value from t-test (pCG448 vs pCG452)
t-test Difference (48vs52)	t-test difference (pCG448 vs pCG452)
-Log t-test p value (48vs53)	(-Log10) p value from t-test (pCG448 vs pCG453)
t-test Difference (48vs53)	t-test difference (pCG448 vs pCG453)
-Log t-test p value (48vs68)	(-Log10) p value from t-test (pCG448 vs pCG468)
t-test Difference (48vs68)	t-test difference (pCG448 vs pCG468)
-Log t-test p value (52vs53)	(-Log10) p value from t-test (pCG452 vs pCG453)
t-test Difference (52vs53)	t-test difference (pCG452 vs pCG453)
-Log t-test p value (53vs68)	(-Log10) p value from t-test (pCG453 vs pCG468)
t-test Difference (53vs68)	t-test difference (pCG453 vs pCG468)
-Log t-test p value (52vs68)	(-Log10) p value from t-test (pCG452 vs pCG468)
t-test Difference (52vs68)	t-test difference (pCG452 vs pCG468)
Protein IDs	Identifier(s) of protein(s) contained in the protein group. They are sorted by number of identified peptides in descending order.
Majority protein IDs	These are the IDs of those proteins that have at least half of the peptides that the leading protein has
Fasta headers	Fasta headers(s) of protein(s) contained within the group

## Sheet: S1
log10_48_1	log10_48_2	log10_48_3	log10_52_1	log10_52_2	log10_52_3	log10_53_1	log10_53_2	log10_53_3	log10_68_1	log10_68_2	log10_68_3	ANOVA Significant	t-test Significant	t-test Significant_	t-test Significant__	t-test Significant___	t-test Significant____	t-test Significant_____	GOBP name	GOMF name	GOCC name	KEGG name	KEGG	GOBP	GOMF	GOCC	Q-value	Mol. weight [kDa]	48	52	53	68	(-Log ANOVA p value)	-Log t-test p value (48vs52)	t-test Difference (48vs52)	-Log t-test p value (48vs53)	t-test Difference (48vs53)	-Log t-test p value (48vs68)	t-test Difference (48vs68)	-Log t-test p value (52vs53)	t-test Difference (52vs53)	-Log t-test p value (53vs68)	t-test Difference (53vs68)	-Log t-test p value (52vs68)	t-test Difference (52vs68)	Protein IDs	Majority protein IDs	Fasta headers
8.29073	8.02886	8.09688	7.84154	7.73955	7.93248	7.52308	7.44812	7.62946	7.66118	6.95514	7.58907	+	+	+	+	+			biosynthetic process;cellular biosynthetic process;cellular macromolecule biosynthetic process;cellular macromolecule metabolic process;cellular metabolic process;cellular process;cellular protein metabolic process;macromolecule biosynthetic process;macromolecule metabolic process;metabolic process;primary metabolic process;protein metabolic process;translation	binding;catalytic activity;nucleic acid binding;RNA binding;rRNA binding;structural constituent of ribosome;structural molecule activity;transferase activity	cell part;intracellular organelle part;intracellular part;large ribosomal subunit;macromolecular complex;organelle part;ribonucleoprotein complex	Ribosome	ko03010	GO:0006412;GO:0008152;GO:0009058;GO:0009059;GO:0009987;GO:0019538;GO:0034645;GO:0043170;GO:0044237;GO:0044238;GO:0044249;GO:0044260;GO:0044267	GO:0003676;GO:0003723;GO:0003735;GO:0003824;GO:0005198;GO:0005488;GO:0016740;GO:0019843	GO:0015934;GO:0030529;GO:0032991;GO:0044422;GO:0044424;GO:0044446;GO:0044464	0	30.026	142390000	69975664	34672000	31224234	1.89227	1.45264	0.300963	2.5161	0.605265	1.44176	0.737023	1.78175	0.304302	0.223308	0.131758	0.878633	0.43606	B3VKN3;T1YCZ3;Q6GEI6;Q6G774;Q5HDW1;Q2YYP9;Q2FEP2;P60433;P60432;P60431;P60430;A7X5G0;A6U3X2;A6QJ89;A5IV31;A0A1D4ZML5;A0A181HDP1;A0A0E1XDP2;A0A0E1VQX1;A0A0E1AJA6;A0A0E0VT77;A0A0D1K1S3;A0A077W1J0;A0A1D4DZ16;A0A069FMC5;A0A0H2IAP1;A0A1D4RAH0	B3VKN3;T1YCZ3;Q6GEI6;Q6G774;Q5HDW1;Q2YYP9;Q2FEP2;P60433;P60432;P60431;P60430;A7X5G0;A6U3X2;A6QJ89;A5IV31;A0A1D4ZML5;A0A181HDP1;A0A0E1XDP2;A0A0E1VQX1;A0A0E1AJA6;A0A0E0VT77;A0A0D1K1S3;A0A077W1J0;A0A1D4DZ16	>tr|B3VKN3|B3VKN3_STAAU 50S ribosomal protein L2 OS=Staphylococcus aureus GN=rap PE=3 SV=1;>tr|T1YCZ3|T1YCZ3_STAAU 50S ribosomal protein L2 OS=Staphylococcus aureus subsp. aureus CN1 GN=rplB PE=3 SV=1;>sp|Q6GEI6|RL2_STAAR 50S ribosomal protein L2 OS=Staphy
8.07379	8.03886	8.24517	7.60441	7.63557	7.54771	7.45787	7.542	7.60903	7.4667	7.18176	7.26722	+	+	+	+			+	biosynthetic process;cellular biosynthetic process;cellular macromolecule biosynthetic process;cellular macromolecule metabolic process;cellular metabolic process;cellular process;cellular protein metabolic process;macromolecule biosynthetic process;macromolecule metabolic process;metabolic process;primary metabolic process;protein metabolic process;translation	binding;nucleic acid binding;RNA binding;rRNA binding;structural constituent of ribosome;structural molecule activity;tRNA binding	cell part;intracellular organelle part;intracellular part;macromolecular complex;organelle part;ribonucleoprotein complex;small ribosomal subunit	Ribosome	ko03010	GO:0006412;GO:0008152;GO:0009058;GO:0009059;GO:0009987;GO:0019538;GO:0034645;GO:0043170;GO:0044237;GO:0044238;GO:0044249;GO:0044260;GO:0044267	GO:0000049;GO:0003676;GO:0003723;GO:0003735;GO:0005198;GO:0005488;GO:0019843	GO:0015935;GO:0030529;GO:0032991;GO:0044422;GO:0044424;GO:0044446;GO:0044464	0	15.287	134580000	39573668	34726668	20996000	4.19082	2.79657	0.523373	2.78084	0.582973	2.81405	0.814045	0.515367	0.0595997	1.14296	0.231072	1.52123	0.290672	W8U1C6;Q6GJC3;Q6GBU2;Q2YSB6;Q2FJ95;P0A0H0;P0A0G9;P0A0G8;P0A0G7;A8YZP3;A7WYX1;A6TZ22;A6QEJ7;A5IQ99;A0A0E1X9U2;A0A0D1J193;Q5HID0;A0A115CJE9;A0A0E1AIE9;T1Y5Y8;A0A133PZQ5;A0A0E1VM74;A0A0E0VN77;A0A0H2I6Y3;A0A069FRQ4;A0A1E5J9S0;A0A033UKZ3;A0A1E5J9X2	W8U1C6;Q6GJC3;Q6GBU2;Q2YSB6;Q2FJ95;P0A0H0;P0A0G9;P0A0G8;P0A0G7;A8YZP3;A7WYX1;A6TZ22;A6QEJ7;A5IQ99;A0A0E1X9U2;A0A0D1J193;Q5HID0;A0A115CJE9;A0A0E1AIE9;T1Y5Y8;A0A133PZQ5;A0A0E1VM74;A0A0E0VN77;A0A0H2I6Y3;A0A069FRQ4;A0A1E5J9S0	>tr|W8U1C6|W8U1C6_STAAU 30S ribosomal protein S12 OS=Staphylococcus aureus GN=rpsL PE=3 SV=1;>sp|Q6GJC3|RS12_STAAR 30S ribosomal protein S12 OS=Staphylococcus aureus (strain MRSA252) GN=rpsL PE=3 SV=1;>sp|Q6GBU2|RS12_STAAS 30S ribosomal protein S12 OS=Stap
8.06442	7.84441	7.91739	7.72474	7.61774	7.84756	7.79984	7.51283	7.83403	7.53517	7.30748	7.35083	+			+			+									0	57.581	89519000	54975332	54627332	25673000	2.13462	1.07524	0.212058	0.873844	0.226507	2.33467	0.54425	0.0404211	0.014449	1.20932	0.317743	1.58342	0.332192	A0A0H2HW44	A0A0H2HW44	>tr|A0A0H2HW44|A0A0H2HW44_STAAU DEAD-box ATP-dependent RNA helicase CshA OS=Staphylococcus aureus GN=cshA PE=3 SV=1
7.56624	7.34541	7.50644	7.59335	7.57065	7.72879	7.68864	7.24482	7.79491	7.15812	6.96153	7.09819	+			+		+	+	cellular macromolecule metabolic process;cellular metabolic process;cellular nitrogen compound metabolic process;cellular process;cellular response to stimulus;cellular response to stress;DNA metabolic process;DNA repair;macromolecule metabolic process;metabolic process;nitrogen compound metabolic process;nucleic acid metabolic process;nucleobase-containing compound metabolic process;primary meta…	adenyl nucleotide binding;adenyl ribonucleotide binding;ATP binding;ATPase activity;ATPase activity, coupled;ATP-dependent helicase activity;binding;catalytic activity;damaged DNA binding;DNA binding;helicase activity;hydrolase activity;hydrolase activity, acting on acid anhydrides;hydrolase activity, acting on acid anhydrides, in phosphorus-containing anhydrides;nucleic acid binding;nucleoside-t…		Nucleotide excision repair	ko03420	GO:0006139;GO:0006259;GO:0006281;GO:0006807;GO:0006950;GO:0006974;GO:0008152;GO:0009987;GO:0033554;GO:0034641;GO:0043170;GO:0044237;GO:0044238;GO:0044260;GO:0050896;GO:0051716;GO:0090304	GO:0000166;GO:0003676;GO:0003677;GO:0003684;GO:0003824;GO:0004386;GO:0005488;GO:0005524;GO:0008026;GO:0016462;GO:0016787;GO:0016817;GO:0016818;GO:0016887;GO:0017076;GO:0017111;GO:0030554;GO:0032553;GO:0032555;GO:0032559;GO:0035639;GO:0042623;GO:0070035		0	134.16	30360000	43323000	42919332	12027100	1.83086	0.895743	-0.158235	0.223216	-0.10343	1.98215	0.400081	0.11323	0.0548053	1.32255	0.50351	2.73154	0.558316	A0A0E0VM53;T1Y7F3;Q99WA0;Q8NXZ6;Q7A7B2;Q6GBY5;Q5HIH2;Q2YVY2;Q2G0R8;Q2FJD8;A0A1D4ZUL4;A0A1D4ZKS5;A0A1D4ZBE0;A0A1D4Z3X6;A0A1D4YLY5;A0A1D4YJ49;A0A1D4Y8B8;A0A1D4Y3J6;A0A1D4XCA1;A0A1D4WZN2;A0A1D4VYR5;A0A1D4PFI3;A0A1D4NZ17;A0A1D4LJT9;A0A1D4JYX6;A0A1D4I8N6;A0A1D4GMG9;A0A1D4E4U5;A0A1D4CB97;A0A1B3YRU1;A0A181I4X5;A0A170NWD1;A0A169FWS9;A0A168JT06;A0A168GH07;A0A167N1C5;A0A163ZDR5;A0A163T548;A0A163NU40;A0A0U1…	A0A0E0VM53;T1Y7F3;Q99WA0;Q8NXZ6;Q7A7B2;Q6GBY5;Q5HIH2;Q2YVY2;Q2G0R8;Q2FJD8;A0A1D4ZUL4;A0A1D4ZKS5;A0A1D4ZBE0;A0A1D4Z3X6;A0A1D4YLY5;A0A1D4YJ49;A0A1D4Y8B8;A0A1D4Y3J6;A0A1D4XCA1;A0A1D4WZN2;A0A1D4VYR5;A0A1D4PFI3;A0A1D4NZ17;A0A1D4LJT9;A0A1D4JYX6;A0A1D4I8N6;A0A1D4GMG9;A0A1D4E4U5;A0A1D4CB97;A0A1B3YRU1;A0A181I4X5;A0A170NWD1;A0A169FWS9;A0A168JT06;A0A168GH07;A0A167N1C5;A0A163ZDR5;A0A163T548;A0A163NU40;A0A0U1…	>tr|A0A0E0VM53|A0A0E0VM53_STAA5 Transcription-repair-coupling factor OS=Staphylococcus aureus subsp. aureus 71193 GN=mfd PE=3 SV=1;>tr|T1Y7F3|T1Y7F3_STAAU Transcription-repair-coupling factor OS=Staphylococcus aureus subsp. aureus CN1 GN=mfd PE=3 SV=1;>sp|
7.65259	7.32826	7.53732	7.54142	7.59771	7.65142	7.67521	7.37753	7.72006	7.27381	7.19745	7.2061	+			+		+	+									0	66.182	33563332	39734332	41226000	16871334	1.61767	0.381246	-0.0907933	0.232277	-0.0848759	1.33856	0.280271	0.0175362	0.00591739	1.52977	0.365147	3.12877	0.371064	A0A1B3Z3Y1;A0A0H3KA99;A0A0H2WZY1;Q2G1B7;A0A1D3ZRT3;A0A1B3Y954;A0A0H2XF10;A0A0D6GFT0;A0A0Z4J7V3;A0A0Z1AIL0;A0A0E1XA05;A0A0E1ACV7;T1Y6R9;A0A1D4XI44;A0A1D4VKH9;A0A1D4V193;A0A1D4SAC1;A0A1D4R2F8;A0A1D4PZ41;A0A1D4K7T2;A0A1D4IKL7;A0A1D4FQT0;A0A1D4ESI0;A0A1D4BFZ4;A0A1D4A2E8;A0A1D3ZAL2;A0A1B3XZE1;A0A181K8T8;A0A181IQ41;A0A181ILN1;A0A181GNC8;A0A181FWL9;A0A181FPQ8;A0A181F8T0;A0A181ELK7;A0A181E4S8;A0A0H3JVA1;…	A0A1B3Z3Y1;A0A0H3KA99;A0A0H2WZY1;Q2G1B7;A0A1D3ZRT3;A0A1B3Y954;A0A0H2XF10;A0A0D6GFT0;A0A0Z4J7V3;A0A0Z1AIL0;A0A0E1XA05;A0A0E1ACV7;T1Y6R9;A0A1D4XI44;A0A1D4VKH9;A0A1D4V193;A0A1D4SAC1;A0A1D4R2F8;A0A1D4PZ41;A0A1D4K7T2;A0A1D4IKL7;A0A1D4FQT0;A0A1D4ESI0;A0A1D4BFZ4;A0A1D4A2E8;A0A1D3ZAL2;A0A1B3XZE1;A0A181K8T8;A0A181IQ41;A0A181ILN1;A0A181GNC8;A0A181FWL9;A0A181FPQ8;A0A181F8T0;A0A181ELK7;A0A181E4S8;A0A0H3JVA1;…	>tr|A0A1B3Z3Y1|A0A1B3Z3Y1_STAAU Glycosyl transferase 2 family protein OS=Staphylococcus aureus subsp. aureus GN=A7U51_0287 PE=4 SV=1;>tr|A0A0H3KA99|A0A0H3KA99_STAAE Glycosyl transferase group 2 family protein OS=Staphylococcus aureus (strain Newman) GN=NWM
7.67282	7.59845	7.75446	7.80952	7.66349	7.65619	7.65064	7.46651	8.10171	7.17167	7.03314	7.22976	+			+		+	+	biological adhesion;cation transport;cell adhesion;cellular process;establishment of localization;ion transport;metal ion transport;transport	binding;cation binding;ion binding;metal ion binding				GO:0006810;GO:0006811;GO:0006812;GO:0007155;GO:0009987;GO:0022610;GO:0030001;GO:0051234	GO:0005488;GO:0043167;GO:0043169;GO:0046872		0	34.74	47853668	51960668	66800000	14204667	1.96084	0.197188	-0.0344941	0.121105	-0.0643792	2.70441	0.530385	0.0527023	-0.0298851	1.40351	0.594765	2.74041	0.564879	W8TNQ9;T1Y7C9;A0A1D4WAP1;A0A1D4HPZ1;A0A0U1MHP0;A0A0H3KBA6;A0A0H3JW04;A0A0H3JTS7;A0A0H3JL12;A0A0H2XI48;A0A0H2WYD5;A0A0E1XI96;A0A0E1VLT9;A0A0E1AI35;A0A0E0VM22;A0A0D1HAI9;A0A090LVV4;A0A077W1D1;Q8VQS9;Q2G2D8;A0A1D4MKT8;A0A1D4GRA7;A0A1D4F8D2;A0A1B3YGH6;A0A163VBJ9;A0A1B3Y7J1;A0A1B3YX11;A0A1D5ABP2;A0A0H2I6D2;A0A069G3E7;A0A1B3YXA4	W8TNQ9;T1Y7C9;A0A1D4WAP1;A0A1D4HPZ1;A0A0U1MHP0;A0A0H3KBA6;A0A0H3JW04;A0A0H3JTS7;A0A0H3JL12;A0A0H2XI48;A0A0H2WYD5;A0A0E1XI96;A0A0E1VLT9;A0A0E1AI35;A0A0E0VM22;A0A0D1HAI9;A0A090LVV4;A0A077W1D1;Q8VQS9;Q2G2D8;A0A1D4MKT8;A0A1D4GRA7;A0A1D4F8D2;A0A1B3YGH6;A0A163VBJ9;A0A1B3Y7J1;A0A1B3YX11	>tr|W8TNQ9|W8TNQ9_STAAU ABC transporter substrate-binding protein OS=Staphylococcus aureus GN=psaA PE=1 SV=1;>tr|T1Y7C9|T1Y7C9_STAAU Manganese-binding protein OS=Staphylococcus aureus subsp. aureus CN1 GN=SAKOR_00625 PE=3 SV=1;>tr|A0A1D4WAP1|A0A1D4WAP1_STA
7.78222	7.59802	7.6889	7.71555	7.81784	7.78841	7.82217	7.40951	7.93235	7.37785	7.12872	7.40293	+			+			+	amine metabolic process;aminoglycan biosynthetic process;aminoglycan metabolic process;biological regulation;biosynthetic process;carbohydrate biosynthetic process;carbohydrate metabolic process;cell wall macromolecule biosynthetic process;cell wall macromolecule metabolic process;cell wall organization or biogenesis;cellular biosynthetic process;cellular cell wall macromolecule metabolic process…	catalytic activity;transferase activity;transferase activity, transferring acyl groups;transferase activity, transferring amino-acyl groups	cell part;cytoplasm;intracellular part	Peptidoglycan biosynthesis	ko00550	GO:0000270;GO:0000271;GO:0005975;GO:0005976;GO:0006022;GO:0006023;GO:0006024;GO:0006807;GO:0008152;GO:0008360;GO:0009058;GO:0009059;GO:0009252;GO:0009308;GO:0009987;GO:0010382;GO:0016051;GO:0022603;GO:0022604;GO:0030203;GO:0034645;GO:0042221;GO:0043170;GO:0044036;GO:0044038;GO:0044237;GO:0044238;GO:0044249;GO:0044260;GO:0046677;GO:0050789;GO:0050793;GO:0050794;GO:0050896;GO:0051128;GO:0065007;GO:…	GO:0003824;GO:0016740;GO:0016746;GO:0016755	GO:0005737;GO:0044424;GO:0044464	0	48.522	49683000	59707000	59216668	20869666	1.52582	0.617729	-0.0842172	0.0656739	-0.0316265	1.70933	0.386546	0.118197	0.0525907	1.08249	0.418173	2.15021	0.470764	Q8NVA9;Q7A447;Q7A2M4;Q6G760;Q5HDU6;Q2FVZ4;Q2FEM9;P0C1Q0;A0A1E5JGI9;A0A1D3V5M9;A0A181EAN7;A0A0Z4INW8;A0A0H3KEE5;A0A0E1AJB9;A0A0D6H3Y5;D4N308;D4N306;D4N305;D4N304;A0A181JC60;A0A1D4XLM5;A0A0U1MS74;T1YBT5;A0A1D4BAT9;A0A181F6Q0;A0A181EXL2;A0A0E1VQY3;A0A1D4XW09;A0A1D4SWT9;A0A1D4KBH5;A0A1D4F362;A0A168CSV0;A0A0D1K1T7;Q6GEH2;A0A181GPL2;A0A168UW92;A0A0E1XC03;A0A1D4UCC8;A0A181GH04;Q2YYN5;A0A1D4YP66;A0A1D4S0…	Q8NVA9;Q7A447;Q7A2M4;Q6G760;Q5HDU6;Q2FVZ4;Q2FEM9;P0C1Q0;A0A1E5JGI9;A0A1D3V5M9;A0A181EAN7;A0A0Z4INW8;A0A0H3KEE5;A0A0E1AJB9;A0A0D6H3Y5;D4N308;D4N306;D4N305;D4N304;A0A181JC60;A0A1D4XLM5;A0A0U1MS74;T1YBT5;A0A1D4BAT9;A0A181F6Q0;A0A181EXL2;A0A0E1VQY3;A0A1D4XW09;A0A1D4SWT9;A0A1D4KBH5;A0A1D4F362;A0A168CSV0;A0A0D1K1T7;Q6GEH2;A0A181GPL2;A0A168UW92;A0A0E1XC03;A0A1D4UCC8;A0A181GH04;Q2YYN5;A0A1D4YP66;A0A1D4S0…	>sp|Q8NVA9|FEMX_STAAW Lipid II:glycine glycyltransferase OS=Staphylococcus aureus (strain MW2) GN=femX PE=3 SV=1;>sp|Q7A447|FEMX_STAAN Lipid II:glycine glycyltransferase OS=Staphylococcus aureus (strain N315) GN=femX PE=1 SV=1;>sp|Q7A2M4|FEMX_STAAM Lipid I
7.90099	7.80333	7.84128	7.90961	7.91625	7.73939	7.93792	7.55916	7.97569	7.06919	6.76142	6.99144	+			+		+	+	metabolic process	binding;catalytic activity;cation binding;coenzyme binding;cofactor binding;ion binding;magnesium ion binding;metal ion binding;oxidoreductase activity;oxidoreductase activity, acting on the aldehyde or oxo group of donors;oxidoreductase activity, acting on the aldehyde or oxo group of donors, oxygen as acceptor;pyruvate oxidase activity;thiamine pyrophosphate binding;vitamin binding		Pyruvate metabolism	ko00620	GO:0008152	GO:0000287;GO:0003824;GO:0005488;GO:0016491;GO:0016623;GO:0016903;GO:0019842;GO:0030976;GO:0043167;GO:0043169;GO:0046872;GO:0047112;GO:0048037;GO:0050662		0	61.427	70861336	72849336	72491664	9101667	3.79856	0.0343231	-0.00654729	0.0619797	0.0242766	3.14483	0.907855	0.0746384	0.0308239	2.26088	0.883578	2.9563	0.914402	A0A1B3ZLN0;Q6PST7;Q2FV86;A0A1D4F0T0;A0A181FR29;A0A181EPG7;A0A0Z2XIA5;A0A0U1MVF7;A0A0H3KIX5;A0A0H2XGE9;A0A0H2WXA5;A0A0E1XDD5;A0A0E1AK36;A0A0E0VSA3;A0A1D3ZTH3;A0A1D4H9K7;A0A1D3ZPF1;A0A1D3ZDS4;T1YDU6;A0A1D4A3U5;A0A1B3Y1L2;A0A181FGQ0;A0A0H3K1R2;A0A0E1VPV1;A0A181FM66;A0A181EID2;A0A142G9E0;A0A0H3JTD5;A0A0H3JNN5;A0A0D1JNG6;A0A181HNS7;A0A1D3VAK5;A0A1D4SC91;A0A1D4RYJ1;A0A1D4RE70;A0A1D4BY21;A0A122PZB7;A0A1…	A0A1B3ZLN0;Q6PST7;Q2FV86;A0A1D4F0T0;A0A181FR29;A0A181EPG7;A0A0Z2XIA5;A0A0U1MVF7;A0A0H3KIX5;A0A0H2XGE9;A0A0H2WXA5;A0A0E1XDD5;A0A0E1AK36;A0A0E0VSA3;A0A1D3ZTH3;A0A1D4H9K7;A0A1D3ZPF1;A0A1D3ZDS4;T1YDU6;A0A1D4A3U5;A0A1B3Y1L2;A0A181FGQ0;A0A0H3K1R2;A0A0E1VPV1;A0A181FM66;A0A181EID2;A0A142G9E0;A0A0H3JTD5;A0A0H3JNN5;A0A0D1JNG6;A0A181HNS7;A0A1D3VAK5;A0A1D4SC91;A0A1D4RYJ1;A0A1D4RE70;A0A1D4BY21;A0A122PZB7;A0A1…	>tr|A0A1B3ZLN0|A0A1B3ZLN0_STAAU Thiamine pyrophosphate enzyme, central domain protein OS=Staphylococcus aureus subsp. aureus GN=A7U45_0190 PE=3 SV=1;>tr|Q6PST7|Q6PST7_STAAU CidC OS=Staphylococcus aureus GN=cidC PE=3 SV=1;>tr|Q2FV86|Q2FV86_STAA8 Pyruvate ox
7.76003	7.53984	7.65848	7.69991	7.75875	7.78614	7.76504	7.4985	7.89193	7.06893	6.83562	6.97332	+			+		+	+	cellular macromolecule metabolic process;cellular metabolic process;cellular nitrogen compound metabolic process;cellular process;DNA conformation change;DNA metabolic process;DNA topological change;macromolecule metabolic process;metabolic process;nitrogen compound metabolic process;nucleic acid metabolic process;nucleobase-containing compound metabolic process;primary metabolic process;response…	adenyl nucleotide binding;adenyl ribonucleotide binding;ATP binding;ATPase activity;ATPase activity, coupled;binding;catalytic activity;DNA binding;DNA topoisomerase (ATP-hydrolyzing) activity;DNA topoisomerase activity;DNA-dependent ATPase activity;hydrolase activity;hydrolase activity, acting on acid anhydrides;hydrolase activity, acting on acid anhydrides, in phosphorus-containing anhydrides;i…	cell part;chromosome;intracellular non-membrane-bounded organelle;intracellular organelle;intracellular part;membrane;non-membrane-bounded organelle;organelle;plasma membrane			GO:0006139;GO:0006259;GO:0006265;GO:0006807;GO:0008152;GO:0009987;GO:0034641;GO:0042221;GO:0043170;GO:0044237;GO:0044238;GO:0044260;GO:0046677;GO:0050896;GO:0071103;GO:0090304	GO:0000166;GO:0003676;GO:0003677;GO:0003824;GO:0003916;GO:0003918;GO:0005488;GO:0005524;GO:0008094;GO:0016462;GO:0016787;GO:0016817;GO:0016818;GO:0016853;GO:0016887;GO:0017076;GO:0017111;GO:0030554;GO:0032553;GO:0032555;GO:0032559;GO:0035639;GO:0042623	GO:0005694;GO:0005886;GO:0016020;GO:0043226;GO:0043228;GO:0043229;GO:0043232;GO:0044424;GO:0044464	0	90.997	45919332	56200332	55900332	9324367	3.68118	0.627225	-0.0954836	0.190207	-0.0657096	2.7639	0.693493	0.0892221	0.029774	2.31702	0.759203	3.39666	0.788977	T1Y8L6;Q93KF4;Q931S2;Q8NWU8;Q6G9K4;Q5HG64;Q2FYS4;P0C1U9;A0A1D7UH06;A0A1D4WZT9;A0A1D4NUZ7;A0A1D4NEQ0;A0A1D4N8V8;A0A1D4IFR4;A0A1D4B736;A0A1D3YSW4;A0A1D3VZ74;A0A1B3YQX8;A0A1B3YF14;A0A181K8A1;A0A181IR08;A0A181GWT0;A0A181FYK3;A0A181D4X6;A0A131HXY2;A0A113YWU4;A0A0H3KCL5;A0A0H2XDR6;A0A0E1VK59;A0A0E1AG51;A0A0U1MK86;A0A0Z1LB61;A0A1D4WYZ0;A0A1D4KB32;A0A181EHM6;A0A1D4QSZ0;A0A133QCJ9;A0A1D4LNQ6;A0A1D4BI41;A0…	T1Y8L6;Q93KF4;Q931S2;Q8NWU8;Q6G9K4;Q5HG64;Q2FYS4;P0C1U9;A0A1D7UH06;A0A1D4WZT9;A0A1D4NUZ7;A0A1D4NEQ0;A0A1D4N8V8;A0A1D4IFR4;A0A1D4B736;A0A1D3YSW4;A0A1D3VZ74;A0A1B3YQX8;A0A1B3YF14;A0A181K8A1;A0A181IR08;A0A181GWT0;A0A181FYK3;A0A181D4X6;A0A131HXY2;A0A113YWU4;A0A0H3KCL5;A0A0H2XDR6;A0A0E1VK59;A0A0E1AG51;A0A0U1MK86;A0A0Z1LB61;A0A1D4WYZ0;A0A1D4KB32;A0A181EHM6;A0A1D4QSZ0;A0A133QCJ9;A0A1D4LNQ6;A0A1D4BI41;A0…	>tr|T1Y8L6|T1Y8L6_STAAU DNA topoisomerase 4 subunit A OS=Staphylococcus aureus subsp. aureus CN1 GN=parC PE=3 SV=1;>sp|Q93KF4|PARC_STAAN DNA topoisomerase 4 subunit A OS=Staphylococcus aureus (strain N315) GN=parC PE=1 SV=1;>sp|Q931S2|PARC_STAAM DNA topois
7.7268	7.64779	7.73189	7.72634	7.7076	7.84285	8.08586	7.89851	8.08443	8.17391	8.09269	8.05254	+		+	+	+		+	macromolecule metabolic process;metabolic process;multi-organism process;pathogenesis;primary metabolic process;protein metabolic process;response to stimulus;response to stress	adenyl nucleotide binding;adenyl ribonucleotide binding;ATP binding;binding;catalytic activity;hydrolase activity;hydrolase activity, acting on acid anhydrides;hydrolase activity, acting on acid anhydrides, in phosphorus-containing anhydrides;nucleoside-triphosphatase activity;nucleotide binding;purine nucleotide binding;purine ribonucleoside triphosphate binding;purine ribonucleotide binding;pyr…				GO:0006950;GO:0008152;GO:0009405;GO:0019538;GO:0043170;GO:0044238;GO:0050896;GO:0051704	GO:0000166;GO:0003824;GO:0005488;GO:0005524;GO:0016462;GO:0016787;GO:0016817;GO:0016818;GO:0017076;GO:0017111;GO:0030554;GO:0032553;GO:0032555;GO:0032559;GO:0035639		0	91.036	50562668	57965332	107493664	128633336	3.36874	0.491864	-0.0567733	2.03872	-0.320775	3.0744	-0.404219	1.60741	-0.264002	0.509534	-0.0834444	2.48285	-0.347446	W8U1E4;T1Y6Y4;Q99W78;Q7A797;Q6GJE4;Q6GBW3;Q2YSD6;Q2G0P5;Q2FJB5;P0C281;A0A1D4ZDR8;A0A1D4RTB3;A0A1D4AWJ3;A0A1D4AQ43;A0A163QT53;A0A0H3K6F4;A0A0E1XAH7;A0A0E1VK60;A0A0E1AIC6;A0A0E0VLP7;A0A0D1FA95;A0A1D4L1U3;A0A1D4SK32;A0A0U1MEM2;Q8NXY8;A0A1D3YPG3;A0A169JEM8;A0A077W1N6;A0A1D4T154;A0A179APQ2;A0A0U1MH29;A0A0H2IAA8;A0A069FPR3;A0A1D4PR74;A0A033UHP4;A0A1E5JKS5;A0A1E5JK61;A0A1E5JK37;A0A1E5JKA2	W8U1E4;T1Y6Y4;Q99W78;Q7A797;Q6GJE4;Q6GBW3;Q2YSD6;Q2G0P5;Q2FJB5;P0C281;A0A1D4ZDR8;A0A1D4RTB3;A0A1D4AWJ3;A0A1D4AQ43;A0A163QT53;A0A0H3K6F4;A0A0E1XAH7;A0A0E1VK60;A0A0E1AIC6;A0A0E0VLP7;A0A0D1FA95;A0A1D4L1U3;A0A1D4SK32;A0A0U1MEM2;Q8NXY8;A0A1D3YPG3;A0A169JEM8;A0A077W1N6;A0A1D4T154;A0A179APQ2;A0A0U1MH29;A0A0H2IAA8;A0A069FPR3	>tr|W8U1E4|W8U1E4_STAAU ATP-dependent Clp protease ATP-binding subunit ClpC OS=Staphylococcus aureus GN=clpC PE=3 SV=1;>tr|T1Y6Y4|T1Y6Y4_STAAU Negative regulator of genetic competence clpC OS=Staphylococcus aureus subsp. aureus CN1 GN=SAKOR_00510 PE=3 SV=1
7.96133	7.94052	7.87025	8.04899	7.97746	8.15525	8.16417	8.06985	8.18056	8.17941	8.16074	8.13969	+		+	+				biological regulation;biosynthetic process;catabolic process;cellular biosynthetic process;cellular catabolic process;cellular macromolecule biosynthetic process;cellular macromolecule metabolic process;cellular metabolic process;cellular nitrogen compound catabolic process;cellular nitrogen compound metabolic process;cellular process;GTP catabolic process;GTP metabolic process;heterocycle catabo…	binding;catalytic activity;GTP binding;GTPase activity;guanyl nucleotide binding;guanyl ribonucleotide binding;hydrolase activity;hydrolase activity, acting on acid anhydrides;hydrolase activity, acting on acid anhydrides, in phosphorus-containing anhydrides;nucleic acid binding;nucleoside-triphosphatase activity;nucleotide binding;purine nucleotide binding;purine ribonucleoside triphosphate bind…	cell part;membrane;plasma membrane			GO:0006139;GO:0006163;GO:0006184;GO:0006195;GO:0006414;GO:0006417;GO:0006753;GO:0006807;GO:0008152;GO:0009056;GO:0009058;GO:0009059;GO:0009117;GO:0009141;GO:0009143;GO:0009144;GO:0009146;GO:0009150;GO:0009154;GO:0009166;GO:0009199;GO:0009203;GO:0009205;GO:0009207;GO:0009259;GO:0009261;GO:0009889;GO:0009891;GO:0009893;GO:0009987;GO:0010468;GO:0010556;GO:0010557;GO:0010604;GO:0010608;GO:0019222;GO:…	GO:0000166;GO:0003676;GO:0003723;GO:0003746;GO:0003824;GO:0003924;GO:0005488;GO:0005525;GO:0008135;GO:0016462;GO:0016787;GO:0016817;GO:0016818;GO:0017076;GO:0017111;GO:0019001;GO:0032553;GO:0032555;GO:0032561;GO:0035639;GO:0043021;GO:0043022	GO:0005886;GO:0016020;GO:0044464	0	61.5	84285000	116617336	138313328	144626672	2.2994	1.09663	-0.13653	2.07906	-0.214162	2.85813	-0.235913	0.553674	-0.0776315	0.235183	-0.0217514	0.874455	-0.0993829	A0A1B3XYR0;W8UAD5;T1Y9B8;Q8NWA7;Q6GGB6;Q6G8Y3;Q5HFH6;Q2YT42;Q2FXY7;Q2FGD9;P65272;P65271;A8Z4C4;A7X2Y7;A6U257;A6QHC7;A5ITB2;A0A1E5JDW8;A0A1D4S9H4;A0A1D4NCW6;A0A1D4F3D3;A0A1D3YX10;A0A181IN76;A0A181HIK0;A0A0Z0R7E4;A0A0U1MZT3;A0A0E1X4V0;A0A0E1VH22;A0A0E1AGT6;A0A0E0VQN5;A0A0D6HJL9;A0A0D1I1Z9;A0A1D4LHA7;A0A1D4GS16;A0A169C6G7;A0A077W1T8;A0A0H2HVM0;A0A069GAG6;A0A1D4WYJ1;A0A033UZH7	A0A1B3XYR0;W8UAD5;T1Y9B8;Q8NWA7;Q6GGB6;Q6G8Y3;Q5HFH6;Q2YT42;Q2FXY7;Q2FGD9;P65272;P65271;A8Z4C4;A7X2Y7;A6U257;A6QHC7;A5ITB2;A0A1E5JDW8;A0A1D4S9H4;A0A1D4NCW6;A0A1D4F3D3;A0A1D3YX10;A0A181IN76;A0A181HIK0;A0A0Z0R7E4;A0A0U1MZT3;A0A0E1X4V0;A0A0E1VH22;A0A0E1AGT6;A0A0E0VQN5;A0A0D6HJL9;A0A0D1I1Z9;A0A1D4LHA7;A0A1D4GS16;A0A169C6G7;A0A077W1T8	>tr|A0A1B3XYR0|A0A1B3XYR0_STAAU Elongation factor 4 OS=Staphylococcus aureus subsp. aureus GN=lepA PE=3 SV=1;>tr|W8UAD5|W8UAD5_STAAU Elongation factor 4 OS=Staphylococcus aureus GN=lepA PE=3 SV=1;>tr|T1Y9B8|T1Y9B8_STAAU Elongation factor 4 OS=Staphylococcu
7.91084	8.05584	7.98477	7.90499	7.73866	7.92755	8.11471	8.07566	8.05377	8.16803	8.16655	8.18213	+			+	+	+	+	amine biosynthetic process;amine metabolic process;biosynthetic process;carboxylic acid biosynthetic process;carboxylic acid metabolic process;cellular amine metabolic process;cellular amino acid biosynthetic process;cellular amino acid metabolic process;cellular aromatic compound metabolic process;cellular biosynthetic process;cellular ketone metabolic process;cellular metabolic process;cellular…	binding;catalytic activity;cofactor binding;glycine hydroxymethyltransferase activity;hydroxymethyl-, formyl- and related transferase activity;pyridoxal phosphate binding;transferase activity;transferase activity, transferring one-carbon groups;vitamin B6 binding;vitamin binding	cell part;cytoplasm;intracellular part	Cyanoamino acid metabolism;Glycine, serine and threonine metabolism;Methane metabolism;One carbon pool by folate	ko00260;ko00460;ko00670;ko00680	GO:0006082;GO:0006520;GO:0006544;GO:0006545;GO:0006563;GO:0006725;GO:0006730;GO:0006732;GO:0006760;GO:0006807;GO:0008152;GO:0008652;GO:0009058;GO:0009069;GO:0009070;GO:0009308;GO:0009309;GO:0009987;GO:0016053;GO:0019264;GO:0019752;GO:0034641;GO:0035999;GO:0042180;GO:0042558;GO:0043436;GO:0044106;GO:0044237;GO:0044238;GO:0044249;GO:0044271;GO:0044281;GO:0044283;GO:0046394;GO:0046483;GO:0046653;GO:…	GO:0003824;GO:0004372;GO:0005488;GO:0016740;GO:0016741;GO:0016742;GO:0019842;GO:0030170;GO:0048037;GO:0070279	GO:0005737;GO:0044424;GO:0044464	0	45.172	97238336	73256336	120813336	148693328	2.71011	0.805149	0.126752	1.00615	-0.0975626	1.95565	-0.188418	1.64603	-0.224315	2.09782	-0.0908553	2.20779	-0.31517	Q6GEW2;Q6G7J7;Q5HE87;Q2YUJ1;Q2FWE5;Q2FF15;P99091;P66804;P66803;D3K2U9;A8YY80;A7X4V7;A6U3J8;A6QIV7;A5IUQ8;A0A1D7UJ36;A0A1D4ZH47;A0A1D4V597;A0A1D4C4B8;A0A1D4B7X4;A0A1B3YP16;A0A181MEH3;A0A168BRX4;A0A0Z3SV09;A0A0E1X8H6;A0A0D1IC06;A0A1D4QMW4;A0A1D4L749;A0A1D4DYM7;A0A169FEQ1;A0A0E1AIL4;A0A1D4Z1E3;A0A1D4EAR6;A0A1D4BBV7;T1YBF6;A0A1D4JQY3;A0A1B3XZ44;A0A1D4ZH76;A0A0E0VSM9;A0A0E1VKF8;A0A077UKD8;A0A0U1MMH3;A…	Q6GEW2;Q6G7J7;Q5HE87;Q2YUJ1;Q2FWE5;Q2FF15;P99091;P66804;P66803;D3K2U9;A8YY80;A7X4V7;A6U3J8;A6QIV7;A5IUQ8;A0A1D7UJ36;A0A1D4ZH47;A0A1D4V597;A0A1D4C4B8;A0A1D4B7X4;A0A1B3YP16;A0A181MEH3;A0A168BRX4;A0A0Z3SV09;A0A0E1X8H6;A0A0D1IC06;A0A1D4QMW4;A0A1D4L749;A0A1D4DYM7;A0A169FEQ1;A0A0E1AIL4;A0A1D4Z1E3;A0A1D4EAR6;A0A1D4BBV7;T1YBF6;A0A1D4JQY3;A0A1B3XZ44;A0A1D4ZH76;A0A0E0VSM9;A0A0E1VKF8;A0A077UKD8;A0A0U1MMH3	>sp|Q6GEW2|GLYA_STAAR Serine hydroxymethyltransferase OS=Staphylococcus aureus (strain MRSA252) GN=glyA PE=3 SV=1;>sp|Q6G7J7|GLYA_STAAS Serine hydroxymethyltransferase OS=Staphylococcus aureus (strain MSSA476) GN=glyA PE=3 SV=1;>sp|Q5HE87|GLYA_STAAC Serine
7.77033	7.98349	7.85032	7.91475	7.87056	7.94543	8.08052	7.9357	8.0293	8.18701	8.16761	8.09802	+			+			+	cellular macromolecule metabolic process;cellular metabolic process;cellular process;cellular protein metabolic process;macromolecule metabolic process;metabolic process;primary metabolic process;protein folding;protein metabolic process	adenyl nucleotide binding;adenyl ribonucleotide binding;ATP binding;binding;catalytic activity;cation binding;hydrolase activity;hydrolase activity, acting on acid anhydrides;hydrolase activity, acting on acid anhydrides, in phosphorus-containing anhydrides;ion binding;metal ion binding;nucleoside-triphosphatase activity;nucleotide binding;purine nucleotide binding;purine ribonucleoside triphosph…		Cell cycle - Caulobacter	ko04112	GO:0006457;GO:0008152;GO:0009987;GO:0019538;GO:0043170;GO:0044237;GO:0044238;GO:0044260;GO:0044267	GO:0000166;GO:0003824;GO:0005488;GO:0005524;GO:0008270;GO:0016462;GO:0016787;GO:0016817;GO:0016818;GO:0017076;GO:0017111;GO:0030554;GO:0032553;GO:0032555;GO:0032559;GO:0035639;GO:0043167;GO:0043169;GO:0046872;GO:0046914		0	46.297	75348336	81532000	104529336	142080000	2.25438	0.254524	-0.0422015	0.912832	-0.147128	1.8538	-0.282836	1.03429	-0.104926	1.26654	-0.135709	2.64523	-0.240635	W8U5B7;T1YBB6;Q8NW72;Q6GG31;Q6G8Q1;Q5HF98;Q2YTB5;Q2FXQ7;Q2FG62;P63790;P63789;A8Z2J5;A7X396;A6U2E2;A6QHK8;A5ITJ9;A0A1D4U591;A0A1D4S1I9;A0A1D4R4K6;A0A181HTX9;A0A166N0S9;A0A0U1MMK6;A0A0E1X6K0;A0A0E1VQP6;A0A0E1AIY0;A0A0E0VPL6;A0A0D1IFN3;A0A181F761;A0A0U1MP66;A0A077UL50;A0A1D4DIG9;A0A1D3YCG1;A0A133QAP9;A0A069G899;A0A1E5JEA2;A0A033UZL6;A0A133QAD1;A0A1E5JE96;A0A1D4VEI8	W8U5B7;T1YBB6;Q8NW72;Q6GG31;Q6G8Q1;Q5HF98;Q2YTB5;Q2FXQ7;Q2FG62;P63790;P63789;A8Z2J5;A7X396;A6U2E2;A6QHK8;A5ITJ9;A0A1D4U591;A0A1D4S1I9;A0A1D4R4K6;A0A181HTX9;A0A166N0S9;A0A0U1MMK6;A0A0E1X6K0;A0A0E1VQP6;A0A0E1AIY0;A0A0E0VPL6;A0A0D1IFN3;A0A181F761;A0A0U1MP66;A0A077UL50;A0A1D4DIG9;A0A1D3YCG1;A0A133QAP9;A0A069G899;A0A1E5JEA2;A0A033UZL6	>tr|W8U5B7|W8U5B7_STAAU ATP-dependent Clp protease ATP-binding subunit ClpX OS=Staphylococcus aureus GN=clpX PE=3 SV=1;>tr|T1YBB6|T1YBB6_STAAU ATP-dependent Clp protease ATP-binding subunit ClpX OS=Staphylococcus aureus subsp. aureus CN1 GN=clpX PE=3 SV=1;
7.66004	7.78555	7.66214	7.82233	7.74751	7.82603	7.77452	7.90944	7.67151	8.05599	8.07759	8.01641	+			+		+	+	biosynthetic process;metabolic process					GO:0008152;GO:0009058			0	41.701	50893000	63109668	62538668	112390000	2.61648	0.920407	-0.0960418	0.440653	-0.0825799	2.81244	-0.347416	0.063706	0.0134619	1.68897	-0.264836	2.88833	-0.251374	A0A1E5JD87;A0A133PU18;Q2G255;A0A1D4XAJ6;A0A1D4URJ7;A0A1D4SFS2;A0A1D4Q8H6;A0A1D4NIT0;A0A1D3Y3N9;A0A1B3Y4V1;A0A181HHV2;A0A181G880;A0A114BHL0;A0A0Z4J809;A0A0H3K8K7;A0A0H3K028;A0A0H3JVG7;A0A0H3JLY9;A0A0H2XIE0;A0A0E1AI97;A0A0D1HI76;A0A068A5A2;T1Y9F7;A0A0H2WWR3;A0A0E1X5C4;A0A0E1VHE5;A0A0E0VP59;A0A1D4PP54;A0A1D4PZL4;A0A181H3J4;A0A0U1ML47;A0A1D4AB20;A0A181FWQ5;A0A1D4Y5J8;A0A181EIG8;A0A077UFX8;A0A0U1MNM4;…	A0A1E5JD87;A0A133PU18;Q2G255;A0A1D4XAJ6;A0A1D4URJ7;A0A1D4SFS2;A0A1D4Q8H6;A0A1D4NIT0;A0A1D3Y3N9;A0A1B3Y4V1;A0A181HHV2;A0A181G880;A0A114BHL0;A0A0Z4J809;A0A0H3K8K7;A0A0H3K028;A0A0H3JVG7;A0A0H3JLY9;A0A0H2XIE0;A0A0E1AI97;A0A0D1HI76;A0A068A5A2;T1Y9F7;A0A0H2WWR3;A0A0E1X5C4;A0A0E1VHE5;A0A0E0VP59;A0A1D4PP54;A0A1D4PZL4;A0A181H3J4;A0A0U1ML47;A0A1D4AB20;A0A181FWQ5;A0A1D4Y5J8;A0A181EIG8;A0A077UFX8;A0A0U1MNM4	>tr|A0A1E5JD87|A0A1E5JD87_STAAU N-acetyl-alpha-D-glucosaminyl L-malate synthase BshA OS=Staphylococcus aureus subsp. aureus GN=bshA PE=4 SV=1;>tr|A0A133PU18|A0A133PU18_STAAU N-acetyl-alpha-D-glucosaminyl L-malate synthase BshA OS=Staphylococcus aureus GN=H
7.84187	7.86317	7.8693	7.83731	7.78493	7.838	7.90451	7.89253	7.78089	8.03543	8.05998	7.98211	+			+		+	+	biological regulation;catabolic process;cellular catabolic process;cellular metabolic process;cellular nitrogen compound catabolic process;cellular nitrogen compound metabolic process;cellular process;GTP catabolic process;GTP metabolic process;heterocycle catabolic process;heterocycle metabolic process;metabolic process;nitrogen compound metabolic process;nucleobase-containing compound catabolic…	binding;catalytic activity;GTP binding;GTPase activity;guanyl nucleotide binding;guanyl ribonucleotide binding;hydrolase activity;hydrolase activity, acting on acid anhydrides;hydrolase activity, acting on acid anhydrides, in phosphorus-containing anhydrides;nucleic acid binding;nucleoside-triphosphatase activity;nucleotide binding;purine nucleotide binding;purine ribonucleoside triphosphate bind…	cell part;cytoplasm;intracellular part			GO:0006139;GO:0006163;GO:0006184;GO:0006195;GO:0006417;GO:0006449;GO:0006753;GO:0006807;GO:0008152;GO:0009056;GO:0009117;GO:0009141;GO:0009143;GO:0009144;GO:0009146;GO:0009150;GO:0009154;GO:0009166;GO:0009199;GO:0009203;GO:0009205;GO:0009207;GO:0009259;GO:0009261;GO:0009889;GO:0009987;GO:0010468;GO:0010556;GO:0010608;GO:0019222;GO:0031323;GO:0031326;GO:0032268;GO:0034641;GO:0034655;GO:0043244;GO:…	GO:0000166;GO:0003676;GO:0003723;GO:0003747;GO:0003824;GO:0003924;GO:0005488;GO:0005525;GO:0008079;GO:0008135;GO:0016149;GO:0016462;GO:0016787;GO:0016817;GO:0016818;GO:0017076;GO:0017111;GO:0019001;GO:0032553;GO:0032555;GO:0032561;GO:0035639	GO:0005737;GO:0044424;GO:0044464	0	59.557	72156000	66188332	72906664	106425000	2.79485	0.913383	0.0380341	0.00978715	-0.00119559	2.62692	-0.167727	0.382684	-0.0392297	1.6634	-0.166531	2.68487	-0.205761	T1Y8P0;Q8NXC0;Q6GI64;Q6GAQ7;Q2YX08;Q2FZP4;Q2FI57;O86490;A8Z0C4;A6QFN0;A0A1E5JBG8;A0A1D4ZT52;A0A1D4YJ93;A0A1D4M337;A0A1D4GXF2;A0A1B3XXB9;A0A181M562;A0A181GA50;A0A145HWM7;A0A0Z2HV63;A0A0E1X700;A0A0E1VKT9;A0A0E1AGU8;A0A0E0VPE7;A0A0D3Q6B8;A0A0D1JZ21;Q99V72;A6U0C5;A5IRJ6;A0A179EC79;A0A1D4HJ45;A0A1D4J305;A0A181J4E5;A0A0U1MJM1;A0A0U1MHK1;A0A077VIZ0;A0A069FWX3;Q7X230;A0A0H2I7B6;A0A0H3JYT5;A0A1D4QW98;A0A0…	T1Y8P0;Q8NXC0;Q6GI64;Q6GAQ7;Q2YX08;Q2FZP4;Q2FI57;O86490;A8Z0C4;A6QFN0;A0A1E5JBG8;A0A1D4ZT52;A0A1D4YJ93;A0A1D4M337;A0A1D4GXF2;A0A1B3XXB9;A0A181M562;A0A181GA50;A0A145HWM7;A0A0Z2HV63;A0A0E1X700;A0A0E1VKT9;A0A0E1AGU8;A0A0E0VPE7;A0A0D3Q6B8;A0A0D1JZ21;Q99V72;A6U0C5;A5IRJ6;A0A179EC79;A0A1D4HJ45;A0A1D4J305;A0A181J4E5;A0A0U1MJM1;A0A0U1MHK1;A0A077VIZ0;A0A069FWX3;Q7X230;A0A0H2I7B6;A0A0H3JYT5	>tr|T1Y8P0|T1Y8P0_STAAU Peptide chain release factor 3 OS=Staphylococcus aureus subsp. aureus CN1 GN=prfC PE=3 SV=1;>sp|Q8NXC0|RF3_STAAW Peptide chain release factor 3 OS=Staphylococcus aureus (strain MW2) GN=prfC PE=3 SV=1;>sp|Q6GI64|RF3_STAAR Peptide cha
7.85659	7.84504	7.80895	7.80075	7.71049	7.85499	7.9757	7.90022	7.99514	7.65632	7.59852	7.55701	+		+	+	+	+	+	amine metabolic process;amino acid activation;carboxylic acid metabolic process;cellular amine metabolic process;cellular amino acid metabolic process;cellular ketone metabolic process;cellular macromolecule metabolic process;cellular metabolic process;cellular nitrogen compound metabolic process;cellular process;macromolecule metabolic process;metabolic process;ncRNA metabolic process;nitrogen c…	adenyl nucleotide binding;adenyl ribonucleotide binding;aminoacyl-tRNA ligase activity;ATP binding;binding;catalytic activity;cation binding;ion binding;ligase activity;ligase activity, forming aminoacyl-tRNA and related compounds;ligase activity, forming carbon-oxygen bonds;metal ion binding;nucleotide binding;purine nucleotide binding;purine ribonucleoside triphosphate binding;purine ribonucleo…	cell part;cytoplasm;intracellular part	Aminoacyl-tRNA biosynthesis	ko00970	GO:0006082;GO:0006139;GO:0006399;GO:0006418;GO:0006435;GO:0006520;GO:0006807;GO:0008152;GO:0009308;GO:0009987;GO:0016070;GO:0019752;GO:0034641;GO:0034660;GO:0042180;GO:0043038;GO:0043039;GO:0043170;GO:0043436;GO:0044106;GO:0044237;GO:0044238;GO:0044260;GO:0044281;GO:0090304	GO:0000166;GO:0003824;GO:0004812;GO:0004829;GO:0005488;GO:0005524;GO:0016874;GO:0016875;GO:0016876;GO:0017076;GO:0030554;GO:0032553;GO:0032555;GO:0032559;GO:0035639;GO:0043167;GO:0043169;GO:0046872	GO:0005737;GO:0044424;GO:0044464	0	74.459	68759000	62053668	90973000	40352332	3.59969	0.467769	0.0481175	1.68848	-0.120161	2.71398	0.23291	1.52032	-0.168279	3.00713	0.353071	1.65074	0.184792	W8TVM8;T1Y9N7;Q8NW68;Q6GG23;Q6G8P3;Q5HF90;Q2FXP7;Q2FG54;P67585;P67584;A8Z2J8;A7X3A6;A6U2F0;A6QHL6;A5ITK7;A0A1D7UHY5;A0A1D4WUY2;A0A1D4VD24;A0A1D4H8V7;A0A1D4G2U1;A0A1D4FM01;A0A1D3YBX5;A0A1B3YDB1;A0A181IIQ5;A0A179AJD4;A0A169EJI8;A0A169DM44;A0A0E1X6Z2;A0A0E1VGQ6;A0A0E1AL29;A0A0D1JRE2;A0A1B3Y3S4;A0A181JCK0;A0A1D4XXD0;A0A0E0VRG8;A0A1D4LJN5;Q2YTA7;A0A1D4Q3U9;A0A1D4CPK2;A0A0U1MPC9;A0A0H2HVK9;A0A077UHM5;A…	W8TVM8;T1Y9N7;Q8NW68;Q6GG23;Q6G8P3;Q5HF90;Q2FXP7;Q2FG54;P67585;P67584;A8Z2J8;A7X3A6;A6U2F0;A6QHL6;A5ITK7;A0A1D7UHY5;A0A1D4WUY2;A0A1D4VD24;A0A1D4H8V7;A0A1D4G2U1;A0A1D4FM01;A0A1D3YBX5;A0A1B3YDB1;A0A181IIQ5;A0A179AJD4;A0A169EJI8;A0A169DM44;A0A0E1X6Z2;A0A0E1VGQ6;A0A0E1AL29;A0A0D1JRE2;A0A1B3Y3S4;A0A181JCK0;A0A1D4XXD0;A0A0E0VRG8;A0A1D4LJN5;Q2YTA7;A0A1D4Q3U9;A0A1D4CPK2;A0A0U1MPC9;A0A0H2HVK9;A0A077UHM5;A…	>tr|W8TVM8|W8TVM8_STAAU Threonine--tRNA ligase OS=Staphylococcus aureus GN=thrS PE=3 SV=1;>tr|T1Y9N7|T1Y9N7_STAAU Threonine--tRNA ligase OS=Staphylococcus aureus subsp. aureus CN1 GN=thrS PE=3 SV=1;>sp|Q8NW68|SYT_STAAW Threonine--tRNA ligase OS=Staphylococ
7.41506	7.42985	7.4357	7.44962	7.58077	7.65243	7.53543	7.40297	7.48547	7.63776	7.62818	7.57257	+			+		+			catalytic activity;hydrolase activity					GO:0003824;GO:0016787		0	36.847	26727334	37054668	30061334	41093668	1.54144	1.05525	-0.134069	0.538928	-0.0477529	3.02854	-0.185969	0.537642	0.0863158	1.46908	-0.138216	0.342229	-0.0519002	Q2FV90;A0A1D4ZDI9;A0A0H3KAH3;A0A0H2XJG5;A0A0H2WXV7;A0A0E1ALP4;A0A0E0VU43;A0A0D6GUP8;A0A133QA68;A0A181J4V6;A0A181EFY7;A0A0U1MTW9;A0A1E5JHE9;A0A1D4W7Q9;A0A077UKZ2;A0A181DK86;A0A181F9W3;A0A181GZT9;T1YCL5;A0A1D4IV00;A0A1D4AYN2;A0A181HLQ2;A0A181GP57;A0A181GAC2;A0A181FKB5;A0A181CZ83;A0A114Z2I5;A0A0H3K4N2;A0A0H3JUC9;A0A0H3JRW4;A0A0D1JA14;A0A1D4I8Y4;A0A0Z0UNC3;A0A0E1XB48;A0A0E1VPU6;A0A1D3VAN0;A0A0U1MU00;…	Q2FV90;A0A1D4ZDI9;A0A0H3KAH3;A0A0H2XJG5;A0A0H2WXV7;A0A0E1ALP4;A0A0E0VU43;A0A0D6GUP8;A0A133QA68;A0A181J4V6;A0A181EFY7;A0A0U1MTW9;A0A1E5JHE9;A0A1D4W7Q9;A0A077UKZ2;A0A181DK86;A0A181F9W3;A0A181GZT9;T1YCL5;A0A1D4IV00;A0A1D4AYN2;A0A181HLQ2;A0A181GP57;A0A181GAC2;A0A181FKB5;A0A181CZ83;A0A114Z2I5;A0A0H3K4N2;A0A0H3JUC9;A0A0H3JRW4;A0A0D1JA14;A0A1D4I8Y4;A0A0Z0UNC3;A0A0E1XB48;A0A0E1VPU6;A0A1D3VAN0	>tr|Q2FV90|Q2FV90_STAA8 Uncharacterized protein OS=Staphylococcus aureus (strain NCTC 8325) GN=SAOUHSC_02844 PE=4 SV=1;>tr|A0A1D4ZDI9|A0A1D4ZDI9_STAAU Esterase/lipase OS=Staphylococcus aureus GN=mlhB_2 PE=4 SV=1;>tr|A0A0H3KAH3|A0A0H3KAH3_STAAE Uncharacteri
7.54927	7.62921	7.66875	7.65737	7.73223	7.68772	7.64251	7.6176	7.64648	7.71972	7.77536	7.72699	+			+		+		biosynthetic process;cellular biosynthetic process;cellular macromolecule biosynthetic process;cellular macromolecule metabolic process;cellular metabolic process;cellular nitrogen compound metabolic process;cellular process;DNA conformation change;DNA metabolic process;DNA replication;DNA topological change;DNA-dependent DNA replication;macromolecule biosynthetic process;macromolecule metabolic …	adenyl nucleotide binding;adenyl ribonucleotide binding;ATP binding;ATPase activity;ATPase activity, coupled;binding;catalytic activity;DNA binding;DNA topoisomerase (ATP-hydrolyzing) activity;DNA topoisomerase activity;DNA-dependent ATPase activity;hydrolase activity;hydrolase activity, acting on acid anhydrides;hydrolase activity, acting on acid anhydrides, in phosphorus-containing anhydrides;i…	cell part;chromosome;cytoplasm;intracellular non-membrane-bounded organelle;intracellular organelle;intracellular part;non-membrane-bounded organelle;organelle			GO:0006139;GO:0006259;GO:0006260;GO:0006261;GO:0006265;GO:0006807;GO:0008152;GO:0009058;GO:0009059;GO:0009987;GO:0034641;GO:0034645;GO:0042221;GO:0043170;GO:0044237;GO:0044238;GO:0044249;GO:0044260;GO:0046677;GO:0050896;GO:0071103;GO:0090304	GO:0000166;GO:0003676;GO:0003677;GO:0003824;GO:0003916;GO:0003918;GO:0005488;GO:0005524;GO:0008094;GO:0016462;GO:0016787;GO:0016817;GO:0016818;GO:0016853;GO:0016887;GO:0017076;GO:0017111;GO:0030554;GO:0032553;GO:0032555;GO:0032559;GO:0035639;GO:0042623	GO:0005694;GO:0005737;GO:0043226;GO:0043228;GO:0043229;GO:0043232;GO:0044424;GO:0044464	0	99.35	41547000	49378000	43223332	55131332	1.74285	0.863232	-0.0766975	0.211489	-0.0197886	1.47624	-0.124945	1.13675	0.0569089	2.22974	-0.105157	0.79966	-0.0482478	Q8NKW8;Q6GD84;Q5HJZ0;Q2G2Q0;A0A1D4N4I6;A0A1D4MTB6;A0A1D4LHU5;A0A1D4I186;A0A1B3ZMG2;A0A181IG84;Q99XG5;P20831;A0A1B3XXU2;A0A181GGG3;A0A0H3K5G6;T1Y4Z3;A0A1D4ZF78;A0A1D4PLI9;A0A1D4NZZ5;A0A163UED0;Q2FKQ0;A0A1D3Z8A9;A0A1B3YIA7;A0A1D4MFL4;A0A1D4DHS9;A0A1D3Y0Z5;A0A1D4G0A1;A0A1D4BQX9;A0A1D3ZE59;A0A0Z3UU11;A0A181FC98;A0A0E0VLW2;A0A0E1VPH2;A0A1D4UZP0;A0A1D4F6L5;A0A1D4CR83;A0A1D4VL84;A0A181EH27;A0A0D1JVI1;A0…	Q8NKW8;Q6GD84;Q5HJZ0;Q2G2Q0;A0A1D4N4I6;A0A1D4MTB6;A0A1D4LHU5;A0A1D4I186;A0A1B3ZMG2;A0A181IG84;Q99XG5;P20831;A0A1B3XXU2;A0A181GGG3;A0A0H3K5G6;T1Y4Z3;A0A1D4ZF78;A0A1D4PLI9;A0A1D4NZZ5;A0A163UED0;Q2FKQ0;A0A1D3Z8A9;A0A1B3YIA7;A0A1D4MFL4;A0A1D4DHS9;A0A1D3Y0Z5;A0A1D4G0A1;A0A1D4BQX9;A0A1D3ZE59;A0A0Z3UU11;A0A181FC98;A0A0E0VLW2;A0A0E1VPH2;A0A1D4UZP0;A0A1D4F6L5;A0A1D4CR83;A0A1D4VL84;A0A181EH27;A0A0D1JVI1;A0…	>sp|Q8NKW8|GYRA_STAAW DNA gyrase subunit A OS=Staphylococcus aureus (strain MW2) GN=gyrA PE=3 SV=1;>sp|Q6GD84|GYRA_STAAS DNA gyrase subunit A OS=Staphylococcus aureus (strain MSSA476) GN=gyrA PE=3 SV=1;>sp|Q5HJZ0|GYRA_STAAC DNA gyrase subunit A OS=Staphylo
7.48323	7.64672	7.58928	7.7025	7.58132	7.6864	7.72216	7.81037	7.58081	7.88195	7.9759	7.92138	+			+		+	+	amine metabolic process;amino acid activation;biological regulation;carboxylic acid metabolic process;cellular amine metabolic process;cellular amino acid metabolic process;cellular ketone metabolic process;cellular macromolecule metabolic process;cellular metabolic process;cellular nitrogen compound metabolic process;cellular process;macromolecule metabolic process;metabolic process;ncRNA metabo…	adenyl nucleotide binding;adenyl ribonucleotide binding;aminoacyl-tRNA editing activity;aminoacyl-tRNA ligase activity;ATP binding;binding;carboxylic ester hydrolase activity;catalytic activity;hydrolase activity;hydrolase activity, acting on ester bonds;ligase activity;ligase activity, forming aminoacyl-tRNA and related compounds;ligase activity, forming carbon-oxygen bonds;nucleotide binding;pr…	cell part;cytoplasm;intracellular part	Aminoacyl-tRNA biosynthesis	ko00970	GO:0006082;GO:0006139;GO:0006399;GO:0006417;GO:0006418;GO:0006433;GO:0006448;GO:0006450;GO:0006520;GO:0006807;GO:0008152;GO:0009308;GO:0009889;GO:0009987;GO:0010468;GO:0010556;GO:0010608;GO:0016070;GO:0019222;GO:0019752;GO:0031323;GO:0031326;GO:0032268;GO:0034641;GO:0034660;GO:0042180;GO:0043038;GO:0043039;GO:0043170;GO:0043436;GO:0044106;GO:0044237;GO:0044238;GO:0044260;GO:0044281;GO:0050789;GO:…	GO:0000166;GO:0002161;GO:0003824;GO:0004812;GO:0004827;GO:0005488;GO:0005524;GO:0016787;GO:0016788;GO:0016874;GO:0016875;GO:0016876;GO:0017076;GO:0030554;GO:0032553;GO:0032555;GO:0032559;GO:0035639;GO:0052689	GO:0005737;GO:0044424;GO:0044464	0	63.862	37865668	45705668	51817668	84747664	2.38013	0.614542	-0.0836665	0.731887	-0.131371	2.51762	-0.353336	0.245176	-0.0477049	1.43031	-0.221964	2.34845	-0.269669	Q2G1Z4;Q2FHH5;A8Z3U3;A6QGG3;A0A1E5JCL2;A0A1D4HQ71;A0A1D3XGJ4;A0A181CM53;A0A122ET75;A0A0E1VHV7;A0A0E1AFU5;A0A0E0VPB6;A0A0D6HQW1;Q5HGG8;A0A1D4KEM9;A0A1D3WPC8;A0A169IUM6;A0A0U1MJ23;T1Y7V7;Q99UK9;Q7A5Y3;Q7A120;Q6GHH2;Q6G9V0;A7X1P3;A6U182;A5ISE7;A0A1D4UY56;A0A1D4NM37;A0A1D4N0C9;A0A1D4L714;A0A181H6L2;A0A181GIT4;A0A167XEY6;A0A113VBR8;A0A0E1X679;A0A1D4WXE9;A0A0D1HHK7;A0A1D4MQQ2;A0A181JGX6;A0A1D4I224;A0A1…	Q2G1Z4;Q2FHH5;A8Z3U3;A6QGG3;A0A1E5JCL2;A0A1D4HQ71;A0A1D3XGJ4;A0A181CM53;A0A122ET75;A0A0E1VHV7;A0A0E1AFU5;A0A0E0VPB6;A0A0D6HQW1;Q5HGG8;A0A1D4KEM9;A0A1D3WPC8;A0A169IUM6;A0A0U1MJ23;T1Y7V7;Q99UK9;Q7A5Y3;Q7A120;Q6GHH2;Q6G9V0;A7X1P3;A6U182;A5ISE7;A0A1D4UY56;A0A1D4NM37;A0A1D4N0C9;A0A1D4L714;A0A181H6L2;A0A181GIT4;A0A167XEY6;A0A113VBR8;A0A0E1X679;A0A1D4WXE9;A0A0D1HHK7;A0A1D4MQQ2;A0A181JGX6;A0A1D4I224;A0A1…	>sp|Q2G1Z4|SYP_STAA8 Proline--tRNA ligase OS=Staphylococcus aureus (strain NCTC 8325) GN=proS PE=3 SV=1;>sp|Q2FHH5|SYP_STAA3 Proline--tRNA ligase OS=Staphylococcus aureus (strain USA300) GN=proS PE=3 SV=1;>sp|A8Z3U3|SYP_STAAT Proline--tRNA ligase OS=Staphy
7.60134	7.73244	7.65207	7.63277	7.66846	7.7378	7.8129	7.84222	7.75236	8.02873	7.95601	7.8574	+		+	+	+		+	macromolecule metabolic process;metabolic process;primary metabolic process;protein metabolic process;proteolysis	catalytic activity;hydrolase activity;peptidase activity		Epithelial cell signaling in Helicobacter pylori infection	ko05120	GO:0006508;GO:0008152;GO:0019538;GO:0043170;GO:0044238	GO:0003824;GO:0008233;GO:0016787		0	47.655	46274000	48072000	63692332	89739664	2.66373	0.133025	-0.0177264	1.40985	-0.140543	1.98489	-0.285431	1.40834	-0.122817	1.21029	-0.144888	1.99231	-0.267704	W8TVT7;T1YB43;Q2FXW5;A0A1D4YE26;A0A1D4LVL8;A0A1D4LPF9;A0A1D3ZFC2;A0A1D3XK35;A0A1D3XAT1;A0A169N126;A0A0H3K8U8;A0A0H3JSL8;A0A0H3JL79;A0A0H2XFW4;A0A0H2WWH2;A0A0E1XFA5;A0A0E1VR30;A0A0E1AH74;A0A0E0VPK3;A0A0D1IFH5;A0A1D4HCE0;A0A1D4RWF0;A0A181EFF3;A0A0H3K3E1;A0A077UHQ1;A0A1B3YHC7;A0A0U1MNS7;A0A1D5A9V5;A0A1B3Y9S4;A0A1D4RTN4;A0A1B3YAD7;A0A069G676;A0A033UZJ9	W8TVT7;T1YB43;Q2FXW5;A0A1D4YE26;A0A1D4LVL8;A0A1D4LPF9;A0A1D3ZFC2;A0A1D3XK35;A0A1D3XAT1;A0A169N126;A0A0H3K8U8;A0A0H3JSL8;A0A0H3JL79;A0A0H2XFW4;A0A0H2WWH2;A0A0E1XFA5;A0A0E1VR30;A0A0E1AH74;A0A0E0VPK3;A0A0D1IFH5;A0A1D4HCE0;A0A1D4RWF0;A0A181EFF3;A0A0H3K3E1;A0A077UHQ1;A0A1B3YHC7;A0A0U1MNS7;A0A1D5A9V5;A0A1B3Y9S4;A0A1D4RTN4	>tr|W8TVT7|W8TVT7_STAAU Peptidase, U32 family OS=Staphylococcus aureus GN=yhbU_2 PE=4 SV=1;>tr|T1YB43|T1YB43_STAAU Peptidase family U32 OS=Staphylococcus aureus subsp. aureus CN1 GN=SAKOR_01559 PE=4 SV=1;>tr|Q2FXW5|Q2FXW5_STAA8 Uncharacterized protein OS=S
7.45903	7.51304	7.67286	7.56255	7.53827	7.56068	7.79722	7.74489	7.81194	8.03818	7.98831	7.94274	+		+	+	+	+	+	ATP catabolic process;ATP metabolic process;catabolic process;cellular catabolic process;cellular metabolic process;cellular nitrogen compound catabolic process;cellular nitrogen compound metabolic process;cellular process;heterocycle catabolic process;heterocycle metabolic process;metabolic process;nitrogen compound metabolic process;nucleobase-containing compound catabolic process;nucleobase-co…	adenyl nucleotide binding;adenyl ribonucleotide binding;ATP binding;ATPase activity;binding;catalytic activity;hydrolase activity;hydrolase activity, acting on acid anhydrides;hydrolase activity, acting on acid anhydrides, in phosphorus-containing anhydrides;nucleoside-triphosphatase activity;nucleotide binding;purine nucleotide binding;purine ribonucleoside triphosphate binding;purine ribonucleo…				GO:0006139;GO:0006163;GO:0006195;GO:0006200;GO:0006753;GO:0006807;GO:0008152;GO:0009056;GO:0009117;GO:0009141;GO:0009143;GO:0009144;GO:0009146;GO:0009150;GO:0009154;GO:0009166;GO:0009199;GO:0009203;GO:0009205;GO:0009207;GO:0009259;GO:0009261;GO:0009987;GO:0034641;GO:0034655;GO:0044237;GO:0044238;GO:0044248;GO:0044270;GO:0044281;GO:0046034;GO:0046483;GO:0046700;GO:0055086;GO:0072521;GO:0072523	GO:0000166;GO:0003824;GO:0005488;GO:0005524;GO:0016462;GO:0016787;GO:0016817;GO:0016818;GO:0016887;GO:0017076;GO:0017111;GO:0030554;GO:0032553;GO:0032555;GO:0032559;GO:0035639		0	60.256	36148332	35807668	61041000	98060336	4.14524	0.0287244	-0.0055267	1.60781	-0.236371	2.49361	-0.441433	3.34748	-0.230844	2.40716	-0.205062	3.9637	-0.435907	Q2FYP2;A0A1D4SIU2;A0A1D3XT12;A0A1D3VYR8;A0A181HGK4;A0A0U1MZ41;A0A0H3KCP0;A0A0H3K2Z6;A0A0H2XGG6;A0A0H2WZD8;A0A0E1AG88;A0A0D3Q778;W8TWE8;M1XH19;A0A1D4Z3S2;A0A1D4I0K3;A0A0H3JSB5;A0A0H3JKY5;A0A1D4ZLE4;A0A1D4ESS2;A0A1D4VMP8;A0A1D4J488;A0A1D3VAQ1;A0A181FWU8;A0A1D4X4E3;A0A077UG60;A0A0E1XG33;A0A0E0VNS8;A0A0H2HUL1;T1Y9S9;A0A069G0G8;A0A1E5JCX4;A0A1B3Z1L4;A0A0E1VJN4;A0A1D4HE16;A0A1B3XX68;A0A0E1VHQ5;A0A1B3Z1…	Q2FYP2;A0A1D4SIU2;A0A1D3XT12;A0A1D3VYR8;A0A181HGK4;A0A0U1MZ41;A0A0H3KCP0;A0A0H3K2Z6;A0A0H2XGG6;A0A0H2WZD8;A0A0E1AG88;A0A0D3Q778;W8TWE8;M1XH19;A0A1D4Z3S2;A0A1D4I0K3;A0A0H3JSB5;A0A0H3JKY5;A0A1D4ZLE4;A0A1D4ESS2;A0A1D4VMP8;A0A1D4J488;A0A1D3VAQ1;A0A181FWU8;A0A1D4X4E3;A0A077UG60;A0A0E1XG33;A0A0E0VNS8;A0A0H2HUL1;T1Y9S9;A0A069G0G8;A0A1E5JCX4;A0A1B3Z1L4;A0A0E1VJN4;A0A1D4HE16;A0A1B3XX68	>tr|Q2FYP2|Q2FYP2_STAA8 ABC transporter, ATP-binding protein, putative OS=Staphylococcus aureus (strain NCTC 8325) GN=SAOUHSC_01392 PE=4 SV=1;>tr|A0A1D4SIU2|A0A1D4SIU2_STAAU ABC transporter ATP-binding protein OS=Staphylococcus aureus GN=yheS_2 PE=4 SV=1;>
7.66198	7.66206	7.58828	7.59693	7.58633	7.58745	7.68434	7.55758	7.66716	7.85035	7.87052	7.72115	+			+		+	+	amine catabolic process;amine metabolic process;carboxylic acid catabolic process;carboxylic acid metabolic process;catabolic process;cellular amine metabolic process;cellular amino acid catabolic process;cellular amino acid metabolic process;cellular catabolic process;cellular ketone metabolic process;cellular metabolic process;cellular nitrogen compound metabolic process;cellular process;glycin…	binding;catalytic activity;cofactor binding;glycine dehydrogenase (decarboxylating) activity;oxidoreductase activity;oxidoreductase activity, acting on the CH-NH2 group of donors;oxidoreductase activity, acting on the CH-NH2 group of donors, disulfide as acceptor;pyridoxal phosphate binding;vitamin B6 binding;vitamin binding		Glycine, serine and threonine metabolism	ko00260	GO:0006082;GO:0006520;GO:0006544;GO:0006546;GO:0006807;GO:0008152;GO:0009056;GO:0009063;GO:0009069;GO:0009071;GO:0009308;GO:0009310;GO:0009987;GO:0016054;GO:0019464;GO:0019752;GO:0034641;GO:0042180;GO:0043436;GO:0044106;GO:0044237;GO:0044238;GO:0044248;GO:0044281;GO:0044282;GO:0046395	GO:0003824;GO:0004375;GO:0005488;GO:0016491;GO:0016638;GO:0016642;GO:0019842;GO:0030170;GO:0048037;GO:0070279		0	54.781	43531668	38928000	43639668	65897000	2.20431	0.88668	0.0472056	0.00759797	0.00107988	1.5403	-0.176564	0.506651	-0.0461257	1.35315	-0.177644	2.05354	-0.22377	Q8NWD0;Q6G931;Q2FY35;Q2FGI7;A8Z474;A0A1D4LEK8;A0A1D4EYS0;A0A1D4CPB6;A0A1D3YAS8;A0A0E1AKL4;A0A0D3Q7S7;T1Y8N6;P99168;P64219;A7X2R9;A6U206;A5IT63;A0A1D4CYU8;A0A1B3XZ21;A0A181GM27;A0A114DMS4;A0A0E1VGX7;Q5HFM4;A6QH79;A0A181EJG4;Q2YSZ4;A0A1D4Y909;A0A1D4Y7J0;A0A1D4VHP6;A0A1D4T5B9;A0A181DER6;A0A163YG47;A0A0U1MMW8;A0A0E0VP62;A0A0D1JZN0;A0A1D3Z2Z3;A0A1D3WXH4;A0A181I0Q9;A0A1D4A7H5;Q6GGG4;A0A114KC73;A0A0E1X6…	Q8NWD0;Q6G931;Q2FY35;Q2FGI7;A8Z474;A0A1D4LEK8;A0A1D4EYS0;A0A1D4CPB6;A0A1D3YAS8;A0A0E1AKL4;A0A0D3Q7S7;T1Y8N6;P99168;P64219;A7X2R9;A6U206;A5IT63;A0A1D4CYU8;A0A1B3XZ21;A0A181GM27;A0A114DMS4;A0A0E1VGX7;Q5HFM4;A6QH79;A0A181EJG4;Q2YSZ4;A0A1D4Y909;A0A1D4Y7J0;A0A1D4VHP6;A0A1D4T5B9;A0A181DER6;A0A163YG47;A0A0U1MMW8;A0A0E0VP62;A0A0D1JZN0;A0A1D3Z2Z3;A0A1D3WXH4;A0A181I0Q9;A0A1D4A7H5;Q6GGG4;A0A114KC73;A0A0E1X6…	>sp|Q8NWD0|GCSPB_STAAW Probable glycine dehydrogenase (decarboxylating) subunit 2 OS=Staphylococcus aureus (strain MW2) GN=gcvPB PE=3 SV=1;>sp|Q6G931|GCSPB_STAAS Probable glycine dehydrogenase (decarboxylating) subunit 2 OS=Staphylococcus aureus (strain MS
7.51525	7.38347	7.449	7.41382	7.49905	7.58024	7.5979	7.57859	7.60759	7.8443	7.79814	7.9259	+		+	+		+	+	amine metabolic process;aminoglycan biosynthetic process;aminoglycan metabolic process;biological regulation;biosynthetic process;carbohydrate biosynthetic process;carbohydrate metabolic process;cell cycle;cell division;cell wall macromolecule biosynthetic process;cell wall macromolecule metabolic process;cell wall organization or biogenesis;cellular biosynthetic process;cellular cell wall macrom…	acid-amino acid ligase activity;adenyl nucleotide binding;adenyl ribonucleotide binding;ATP binding;binding;catalytic activity;ligase activity;ligase activity, forming carbon-nitrogen bonds;nucleotide binding;purine nucleotide binding;purine ribonucleoside triphosphate binding;purine ribonucleotide binding;ribonucleotide binding;UDP-N-acetylmuramate-L-alanine ligase activity	cell part;cytoplasm;intracellular part	D-Glutamine and D-glutamate metabolism;Peptidoglycan biosynthesis	ko00471;ko00550	GO:0000270;GO:0000271;GO:0005975;GO:0005976;GO:0006022;GO:0006023;GO:0006024;GO:0006807;GO:0007049;GO:0008152;GO:0008360;GO:0009058;GO:0009059;GO:0009252;GO:0009308;GO:0009987;GO:0010382;GO:0016051;GO:0022603;GO:0022604;GO:0030203;GO:0034645;GO:0043170;GO:0044036;GO:0044038;GO:0044237;GO:0044238;GO:0044249;GO:0044260;GO:0050789;GO:0050793;GO:0050794;GO:0051128;GO:0051301;GO:0065007;GO:0065008;GO:…	GO:0000166;GO:0003824;GO:0005488;GO:0005524;GO:0008763;GO:0016874;GO:0016879;GO:0016881;GO:0017076;GO:0030554;GO:0032553;GO:0032555;GO:0032559;GO:0035639	GO:0005737;GO:0044424;GO:0044464	0	49.188	28351000	31841666	39342668	72337000	3.70411	0.324862	-0.048463	1.693	-0.145455	2.8005	-0.40687	0.928993	-0.0969923	2.61761	-0.261415	2.3813	-0.358407	X5EFM5;Q6G8I7;Q5HF34;Q2FXJ0;Q2FFZ8;P65476;P65475;P65474;O31211;A8Z4G7;A7X3H5;A6U2K6;A6QHS3;A5ITR2;A0A1D4S0B7;A0A1D4QYV8;A0A1D4DCS8;A0A1D3X806;A0A1B3YAV3;A0A181KJI0;A0A181J717;A0A181EG30;A0A0Z2CDF6;A0A1D4K7G8;A0A181J852;A0A0D1JKL5;A0A1D4CHR3;Q6GFW8;A0A181FI75;A0A181F6L0;A0A0Z0XGU4;A0A0Y9V946;A0A0E1AL93;T1Y9A2;A0A133PV98;A0A0E1VGR8;A0A1D4YKG6;A0A0E1X4D8;A0A0E0VPS8;A0A1D4VYW9;A0A0U1MPL3;A0A077UIQ1;A…	X5EFM5;Q6G8I7;Q5HF34;Q2FXJ0;Q2FFZ8;P65476;P65475;P65474;O31211;A8Z4G7;A7X3H5;A6U2K6;A6QHS3;A5ITR2;A0A1D4S0B7;A0A1D4QYV8;A0A1D4DCS8;A0A1D3X806;A0A1B3YAV3;A0A181KJI0;A0A181J717;A0A181EG30;A0A0Z2CDF6;A0A1D4K7G8;A0A181J852;A0A0D1JKL5;A0A1D4CHR3;Q6GFW8;A0A181FI75;A0A181F6L0;A0A0Z0XGU4;A0A0Y9V946;A0A0E1AL93;T1Y9A2;A0A133PV98;A0A0E1VGR8;A0A1D4YKG6;A0A0E1X4D8;A0A0E0VPS8;A0A1D4VYW9;A0A0U1MPL3;A0A077UIQ1	>tr|X5EFM5|X5EFM5_STAAU UDP-N-acetylmuramate--L-alanine ligase OS=Staphylococcus aureus GN=murC PE=3 SV=1;>sp|Q6G8I7|MURC_STAAS UDP-N-acetylmuramate--L-alanine ligase OS=Staphylococcus aureus (strain MSSA476) GN=murC PE=3 SV=1;>sp|Q5HF34|MURC_STAAC UDP-N-a
7.40821	7.39485	7.34015	7.61253	7.53057	7.61507	7.64504	7.45661	7.66684	7.82854	7.74031	7.72128	+	+	+	+			+	biosynthetic process;lipid biosynthetic process;lipid metabolic process;metabolic process;primary metabolic process;steroid biosynthetic process;steroid metabolic process	3-beta-hydroxy-delta5-steroid dehydrogenase activity;catalytic activity;oxidoreductase activity;oxidoreductase activity, acting on CH-OH group of donors;oxidoreductase activity, acting on the CH-OH group of donors, NAD or NADP as acceptor;steroid dehydrogenase activity;steroid dehydrogenase activity, acting on the CH-OH group of donors, NAD or NADP as acceptor				GO:0006629;GO:0006694;GO:0008152;GO:0008202;GO:0008610;GO:0009058;GO:0044238	GO:0003824;GO:0003854;GO:0016229;GO:0016491;GO:0016614;GO:0016616;GO:0033764		0	37.776	24102000	38707000	39737000	58336668	2.87115	2.38642	-0.204987	1.39052	-0.208426	3.21445	-0.382307	0.0157736	-0.00343911	1.09786	-0.173881	1.83153	-0.17732	Q2G146;A0A1D4MAX4;A0A1D4KZP2;A0A181ITY4;A0A1B3Z2V7;A0A1B3YFU8;A0A0H3K658;A0A0H2XG46;A0A0H2X137;A0A0E7XUD2;A0A1D4DE38;A0A1D4DDF6;A0A1D4ACD4;A0A1D4UD93;A0A181F755;A0A0H3JPT6;A0A0H3JJQ6;A0A0E0VMF5;A0A1D4L363;A0A1D4G823;A0A181I7F5;A0A131HRE5;A0A0E1XK44;A0A0E1ADC2;A0A0U1MG03;A0A1D4IG34;A0A1B3XWB8;A0A181EMC8;A0A179EA98;A0A0H3JVD8;A0A0E1VNF4;T1Y7H3;A0A181G444;A0A0Z3R803;A0A1D4HE88;A0A181EFU2;A0A1D4HE87;…	Q2G146;A0A1D4MAX4;A0A1D4KZP2;A0A181ITY4;A0A1B3Z2V7;A0A1B3YFU8;A0A0H3K658;A0A0H2XG46;A0A0H2X137;A0A0E7XUD2;A0A1D4DE38;A0A1D4DDF6;A0A1D4ACD4;A0A1D4UD93;A0A181F755;A0A0H3JPT6;A0A0H3JJQ6;A0A0E0VMF5;A0A1D4L363;A0A1D4G823;A0A181I7F5;A0A131HRE5;A0A0E1XK44;A0A0E1ADC2;A0A0U1MG03;A0A1D4IG34;A0A1B3XWB8;A0A181EMC8;A0A179EA98;A0A0H3JVD8;A0A0E1VNF4;T1Y7H3;A0A181G444;A0A0Z3R803;A0A1D4HE88;A0A181EFU2	>tr|Q2G146|Q2G146_STAA8 Uncharacterized protein OS=Staphylococcus aureus (strain NCTC 8325) GN=SAOUHSC_00309 PE=4 SV=1;>tr|A0A1D4MAX4|A0A1D4MAX4_STAAU Putative aldehyde reductase-NAD dependent epimerase/dehydratase family protein OS=Staphylococcus aureus G
7.25539	7.61698	7.39896	7.62716	7.34978	7.65701	7.55752	7.67228	7.58	7.95243	7.79335	7.75452	+			+		+		response to stimulus;response to stress		cell part;cytoplasm;intracellular part			GO:0006950;GO:0050896		GO:0005737;GO:0044424;GO:0044464	0	18.475	28154000	36717000	40380000	69528000	1.4331	0.349419	-0.120872	0.74319	-0.179489	1.55499	-0.409653	0.219786	-0.0586171	1.51917	-0.230164	1.18024	-0.288781	T1Y978;Q99TF3;Q7A551;Q7A0N0;Q6GFZ7;Q6G8L7;Q5HF64;Q2YTD0;Q2FXL6;Q2FG28;A0A1D4T456;A0A0H3K910;A0A0E1X4H8;A0A0E1VGN7;A0A0E1ALX6;A0A0E0VR12;A0A0D1HD00;A0A077VQY6;A0A1D4Y8N1;A0A0U1MPB8;A0A1D5A209;A0A0H2HVL4;A0A069GEE3;A0A033V351	T1Y978;Q99TF3;Q7A551;Q7A0N0;Q6GFZ7;Q6G8L7;Q5HF64;Q2YTD0;Q2FXL6;Q2FG28;A0A1D4T456;A0A0H3K910;A0A0E1X4H8;A0A0E1VGN7;A0A0E1ALX6;A0A0E0VR12;A0A0D1HD00;A0A077VQY6;A0A1D4Y8N1;A0A0U1MPB8	>tr|T1Y978|T1Y978_STAAU Universal stress protein OS=Staphylococcus aureus subsp. aureus CN1 GN=SAKOR_01651 PE=3 SV=1;>sp|Q99TF3|Y1710_STAAM Putative universal stress protein SAV1710 OS=Staphylococcus aureus (strain Mu50 / ATCC 700699) GN=SAV1710 PE=3 SV=1;
7.21688	7.35832	7.47513	7.3922	7.22825	7.42658	7.79858	7.68088	7.7646	8.07438	7.9657	8.05223	+		+	+	+	+	+	acetyl-CoA biosynthetic process;acetyl-CoA metabolic process;biosynthetic process;cellular biosynthetic process;cellular metabolic process;cellular process;coenzyme biosynthetic process;coenzyme metabolic process;cofactor biosynthetic process;cofactor metabolic process;metabolic process;organic acid metabolic process;small molecule metabolic process	acetate kinase activity;adenyl nucleotide binding;adenyl ribonucleotide binding;ATP binding;binding;catalytic activity;cation binding;ion binding;kinase activity;magnesium ion binding;metal ion binding;nucleotide binding;phosphotransferase activity, carboxyl group as acceptor;purine nucleotide binding;purine ribonucleoside triphosphate binding;purine ribonucleotide binding;ribonucleotide binding;…	cell part;cytoplasm;intracellular part	Carbon fixation pathways in prokaryotes;Methane metabolism;Propanoate metabolism;Pyruvate metabolism;Taurine and hypotaurine metabolism	ko00430;ko00620;ko00640;ko00680;ko00720	GO:0006082;GO:0006084;GO:0006085;GO:0006732;GO:0008152;GO:0009058;GO:0009108;GO:0009987;GO:0044237;GO:0044249;GO:0044281;GO:0051186;GO:0051188	GO:0000166;GO:0000287;GO:0003824;GO:0005488;GO:0005524;GO:0008776;GO:0016301;GO:0016740;GO:0016772;GO:0016774;GO:0017076;GO:0030554;GO:0032553;GO:0032555;GO:0032559;GO:0035639;GO:0043167;GO:0043169;GO:0046872	GO:0005737;GO:0044424;GO:0044464	0	44.042	23053334	22763334	56335668	107955000	4.35175	0.00372756	0.00110006	2.07133	-0.397912	2.94535	-0.680659	2.31884	-0.399012	2.37521	-0.282747	3.21558	-0.68176	X5E067;T1Y9R0;Q99TF2;Q8NW53;Q6G8L6;Q5HF63;Q2YTC9;Q2FXL5;Q2FG27;A8Z2M7;A6QHP5;A0A1D4UBC8;A0A1B3XXC4;A0A115DTH7;A0A0E1VIP3;A0A0E1AL60;A0A0D1KAE8;A0A0U1N0T5;A0A077ULK6;A0A1D4CLF8;Q931P6;A7X3E0;A0A1B3Z0K8;A0A1D5A951;A0A1D4VH63;A0A069G715;A0A0H2I9F8	X5E067;T1Y9R0;Q99TF2;Q8NW53;Q6G8L6;Q5HF63;Q2YTC9;Q2FXL5;Q2FG27;A8Z2M7;A6QHP5;A0A1D4UBC8;A0A1B3XXC4;A0A115DTH7;A0A0E1VIP3;A0A0E1AL60;A0A0D1KAE8;A0A0U1N0T5;A0A077ULK6;A0A1D4CLF8;Q931P6;A7X3E0;A0A1B3Z0K8;A0A1D5A951;A0A1D4VH63	>tr|X5E067|X5E067_STAAU Acetate kinase OS=Staphylococcus aureus GN=ackA PE=3 SV=1;>tr|T1Y9R0|T1Y9R0_STAAU Acetate kinase OS=Staphylococcus aureus subsp. aureus CN1 GN=ackA PE=3 SV=1;>sp|Q99TF2|ACKA_STAAN Acetate kinase OS=Staphylococcus aureus (strain N315
8.64644	8.53153	8.54058	8.64463	8.63026	8.5964	8.64921	8.30679	8.72251	8.3353	8.17035	8.20911	+			+			+	alcohol catabolic process;alcohol metabolic process;alditol catabolic process;alditol metabolic process;carbohydrate catabolic process;carbohydrate metabolic process;catabolic process;cellular carbohydrate catabolic process;cellular carbohydrate metabolic process;cellular metabolic process;cellular process;glycerol catabolic process;glycerol metabolic process;glycerol-3-phosphate metabolic proces…	catalytic activity;glycerol-3-phosphate dehydrogenase activity;oxidoreductase activity;oxidoreductase activity, acting on CH-OH group of donors;oxidoreductase activity, acting on the CH-OH group of donors, quinone or similar compound as acceptor;sn-glycerol-3-phosphate:ubiquinone oxidoreductase activity;sn-glycerol-3-phosphate:ubiquinone-8 oxidoreductase activity	cell part;cytoplasmic part;glycerol-3-phosphate dehydrogenase complex;intracellular part;macromolecular complex;protein complex	Glycerophospholipid metabolism	ko00564	GO:0005975;GO:0006066;GO:0006071;GO:0006072;GO:0006793;GO:0006796;GO:0008152;GO:0009056;GO:0009987;GO:0016052;GO:0019400;GO:0019405;GO:0019563;GO:0019637;GO:0019751;GO:0044237;GO:0044238;GO:0044262;GO:0044275;GO:0044281;GO:0044282;GO:0046164;GO:0046174	GO:0003824;GO:0004368;GO:0016491;GO:0016614;GO:0016901;GO:0052590;GO:0052591	GO:0009331;GO:0032991;GO:0043234;GO:0044424;GO:0044444;GO:0044464	0	57.874	376760000	420953344	392129984	175433328	1.7256	0.572614	-0.0509154	0.0338283	0.0133486	2.24451	0.334598	0.190919	0.064264	1.09895	0.321249	2.75898	0.385513	A0A1E5JE38;Q99UH2;Q7A5V7;Q7A105;Q6G9R2;Q5HGD1;Q2YXR5;Q2FYZ4;Q2FHD8;A0A1D4TGL9;A0A1D4PC09;A0A1D4MVS9;A0A168HGK3;A0A167VF99;A0A0U1MJJ3;A0A0E1AJY0;A0A0D6GSN2;A0A0D1HWM4;A0A133Q084;A0A0E1VK19;A0A0E0VNP9;T1Y9J0;A0A1D4C3E0;A0A1D4ITN1;A0A181EHT2;A0A0H3K8B9;A0A1D4KKU6;Q6GHD4;A0A122IWU1;A0A181F3M4;A0A163V0B4;A0A0E1X658;A0A0U1MN56;A0A125YTB3;A0A069FT58;A0A0H2I886;A0A033V3X3	A0A1E5JE38;Q99UH2;Q7A5V7;Q7A105;Q6G9R2;Q5HGD1;Q2YXR5;Q2FYZ4;Q2FHD8;A0A1D4TGL9;A0A1D4PC09;A0A1D4MVS9;A0A168HGK3;A0A167VF99;A0A0U1MJJ3;A0A0E1AJY0;A0A0D6GSN2;A0A0D1HWM4;A0A133Q084;A0A0E1VK19;A0A0E0VNP9;T1Y9J0;A0A1D4C3E0;A0A1D4ITN1;A0A181EHT2;A0A0H3K8B9;A0A1D4KKU6;Q6GHD4;A0A122IWU1;A0A181F3M4;A0A163V0B4;A0A0E1X658;A0A0U1MN56;A0A125YTB3	>tr|A0A1E5JE38|A0A1E5JE38_STAAU Aerobic glycerol-3-phosphate dehydrogenase OS=Staphylococcus aureus subsp. aureus GN=glpD PE=4 SV=1;>sp|Q99UH2|GLPD_STAAM Aerobic glycerol-3-phosphate dehydrogenase OS=Staphylococcus aureus (strain Mu50 / ATCC 700699) GN=glp
8.4526	8.20736	8.33798	8.38365	8.44888	8.50259	8.62087	8.31264	8.74583	7.93741	7.72555	7.89998	+			+		+	+	catabolic process;cellular catabolic process;cellular metabolic process;cellular nitrogen compound catabolic process;cellular nitrogen compound metabolic process;cellular process;GTP catabolic process;GTP metabolic process;heterocycle catabolic process;heterocycle metabolic process;metabolic process;nitrogen compound metabolic process;nucleobase-containing compound catabolic process;nucleobase-co…	binding;catalytic activity;GTP binding;GTPase activity;guanyl nucleotide binding;guanyl ribonucleotide binding;hydrolase activity;hydrolase activity, acting on acid anhydrides;hydrolase activity, acting on acid anhydrides, in phosphorus-containing anhydrides;nucleic acid binding;nucleoside-triphosphatase activity;nucleotide binding;purine nucleotide binding;purine ribonucleoside triphosphate bind…	cell part;cytoplasm;intracellular part			GO:0006139;GO:0006163;GO:0006184;GO:0006195;GO:0006753;GO:0006807;GO:0008152;GO:0009056;GO:0009117;GO:0009141;GO:0009143;GO:0009144;GO:0009146;GO:0009150;GO:0009154;GO:0009166;GO:0009199;GO:0009203;GO:0009205;GO:0009207;GO:0009259;GO:0009261;GO:0009987;GO:0034641;GO:0034655;GO:0044237;GO:0044238;GO:0044248;GO:0044270;GO:0044281;GO:0046039;GO:0046483;GO:0046700;GO:0055086;GO:0072521;GO:0072523	GO:0000166;GO:0003676;GO:0003723;GO:0003743;GO:0003824;GO:0003924;GO:0005488;GO:0005525;GO:0008135;GO:0016462;GO:0016787;GO:0016817;GO:0016818;GO:0017076;GO:0017111;GO:0019001;GO:0032553;GO:0032555;GO:0032561;GO:0035639	GO:0005737;GO:0044424;GO:0044464	0	77.87	220830000	280380000	393363328	73054664	2.84405	0.644589	-0.112393	0.705439	-0.227132	2.11481	0.478333	0.358805	-0.114739	2.0907	0.705465	2.8794	0.590726	Q5HGG2;Q2G2D0;Q2FHG9;A8Z3U9;A6QGG8;A0A0E1AKJ9;A0A0D3Q6N7;A0A133Q045;Q6GHG6;Q2YXP7;P65134;P65133;A7X1Q1;A6U188;A5ISF3;A0A1D4WDS2;A0A1D4QPL6;A0A1D4LKR0;A0A1D3W0L0;A0A181IX10;A0A169IG55;A0A168M666;A0A163UL71;A0A0Z3B9I5;A0A0D1I6B9;A0A179ACV3;A0A0Z4FZK3;A0A169A5K3;T1Y8D3;A0A0U1MJB0;A0A0E1X7V0;A0A0E1VJW3;A0A0U1MZ53;A0A1D4PUX5;A0A1D4PNC8;Q8NWZ1;Q6G9U4;A0A1D4TIU9;A0A1D4IMD7;A0A181G1G5;A0A167XJB6;A0A169KW…	Q5HGG2;Q2G2D0;Q2FHG9;A8Z3U9;A6QGG8;A0A0E1AKJ9;A0A0D3Q6N7;A0A133Q045;Q6GHG6;Q2YXP7;P65134;P65133;A7X1Q1;A6U188;A5ISF3;A0A1D4WDS2;A0A1D4QPL6;A0A1D4LKR0;A0A1D3W0L0;A0A181IX10;A0A169IG55;A0A168M666;A0A163UL71;A0A0Z3B9I5;A0A0D1I6B9;A0A179ACV3;A0A0Z4FZK3;A0A169A5K3;T1Y8D3;A0A0U1MJB0;A0A0E1X7V0;A0A0E1VJW3;A0A0U1MZ53;A0A1D4PUX5;A0A1D4PNC8;Q8NWZ1;Q6G9U4;A0A1D4TIU9;A0A1D4IMD7;A0A181G1G5;A0A167XJB6;A0A169KW…	>sp|Q5HGG2|IF2_STAAC Translation initiation factor IF-2 OS=Staphylococcus aureus (strain COL) GN=infB PE=3 SV=1;>sp|Q2G2D0|IF2_STAA8 Translation initiation factor IF-2 OS=Staphylococcus aureus (strain NCTC 8325) GN=infB PE=3 SV=1;>sp|Q2FHG9|IF2_STAA3 Trans
8.28332	8.30196	8.29517	8.42886	8.36834	8.3925	8.36393	8.10459	8.37094	8.16607	8.00719	8.1049	+	+		+			+	biological regulation;biosynthetic process;cellular biosynthetic process;cellular macromolecule metabolic process;cellular metabolic process;cellular nitrogen compound metabolic process;cellular process;macromolecule metabolic process;metabolic process;nitrogen compound metabolic process;nucleic acid metabolic process;nucleobase-containing compound metabolic process;primary metabolic process;regu…	adenyl nucleotide binding;adenyl ribonucleotide binding;ATP binding;ATPase activity;ATPase activity, coupled;binding;catalytic activity;helicase activity;hydrolase activity;hydrolase activity, acting on acid anhydrides;hydrolase activity, acting on acid anhydrides, in phosphorus-containing anhydrides;nucleic acid binding;nucleoside-triphosphatase activity;nucleotide binding;purine nucleotide bind…		RNA degradation	ko03018	GO:0006139;GO:0006353;GO:0006355;GO:0006807;GO:0008152;GO:0009058;GO:0009889;GO:0009987;GO:0010468;GO:0010556;GO:0016070;GO:0019219;GO:0019222;GO:0031323;GO:0031326;GO:0032774;GO:0034641;GO:0043170;GO:0044237;GO:0044238;GO:0044249;GO:0044260;GO:0050789;GO:0050794;GO:0051171;GO:0051252;GO:0060255;GO:0065007;GO:0080090;GO:0090304;GO:2000112	GO:0000166;GO:0003676;GO:0003723;GO:0003824;GO:0004386;GO:0005488;GO:0005524;GO:0008186;GO:0016462;GO:0016787;GO:0016817;GO:0016818;GO:0016887;GO:0017076;GO:0017111;GO:0030554;GO:0032553;GO:0032555;GO:0032559;GO:0035639;GO:0042623		0	49.97	196586672	249623328	197776672	125190000	1.77508	2.3013	-0.103084	0.0536179	0.0136662	1.90131	0.200765	0.582441	0.11675	0.879214	0.187099	2.4473	0.303849	Q2FWD7;W8U458;A0A1D4CY59;A0A1B3ZKS6;A0A181E3Q4;A0A0S2J843;A0A0H3KHZ8;A0A0H3JXD6;A0A0H3JSJ3;A0A0H2XGJ3;A0A0H2WZ78;A0A0E1AIZ2;A0A0D1IAB8;A0A077UTS6;T1YC56;A0A133PU93;A0A0E1XA23;A0A0E1VKB9;A0A0E0VS49;A0A169LBZ3;A0A0H3JNE2;A0A1D4K5F6;A0A163TB59;Q9AGF7;A0A1B3XY97;A0A1B3YYD4;A0A1D4IVQ6;A0A1E5JFW5;A0A0H2HWN5;A0A069G053;A0A033UPC6;A0A1B3XZN8;A0A1B3YYL4	Q2FWD7;W8U458;A0A1D4CY59;A0A1B3ZKS6;A0A181E3Q4;A0A0S2J843;A0A0H3KHZ8;A0A0H3JXD6;A0A0H3JSJ3;A0A0H2XGJ3;A0A0H2WZ78;A0A0E1AIZ2;A0A0D1IAB8;A0A077UTS6;T1YC56;A0A133PU93;A0A0E1XA23;A0A0E1VKB9;A0A0E0VS49;A0A169LBZ3;A0A0H3JNE2;A0A1D4K5F6;A0A163TB59;Q9AGF7;A0A1B3XY97;A0A1B3YYD4;A0A1D4IVQ6;A0A1E5JFW5;A0A0H2HWN5;A0A069G053	>tr|Q2FWD7|Q2FWD7_STAA8 Transcription termination factor Rho OS=Staphylococcus aureus (strain NCTC 8325) GN=rho PE=3 SV=1;>tr|W8U458|W8U458_STAAU Transcription termination factor Rho OS=Staphylococcus aureus GN=rho PE=3 SV=1;>tr|A0A1D4CY59|A0A1D4CY59_STAAU
8.19131	8.06453	8.29741	8.2948	8.38879	8.24807	8.24514	8.1118	8.39	8.00217	7.9053	7.88053	+			+		+	+	biological regulation;biosynthetic process;cellular biosynthetic process;cellular macromolecule biosynthetic process;cellular macromolecule metabolic process;cellular metabolic process;cellular nitrogen compound metabolic process;cellular process;macromolecule biosynthetic process;macromolecule metabolic process;metabolic process;multi-organism process;nitrogen compound metabolic process;nucleic …	binding;cation binding;DNA binding;ion binding;metal ion binding;nucleic acid binding	cell part;cytoplasm;intracellular part			GO:0006139;GO:0006351;GO:0006355;GO:0006807;GO:0008152;GO:0009058;GO:0009059;GO:0009405;GO:0009889;GO:0009987;GO:0010468;GO:0010556;GO:0016070;GO:0019219;GO:0019222;GO:0031323;GO:0031326;GO:0032774;GO:0034641;GO:0034645;GO:0043170;GO:0044237;GO:0044238;GO:0044249;GO:0044260;GO:0050789;GO:0050794;GO:0051171;GO:0051252;GO:0051704;GO:0060255;GO:0065007;GO:0080090;GO:0090304;GO:2000112	GO:0003676;GO:0003677;GO:0005488;GO:0043167;GO:0043169;GO:0046872	GO:0005737;GO:0044424;GO:0044464	0	14.718	156570000	206326672	183560000	85619664	2.06075	0.731312	-0.126136	0.243202	-0.0645622	1.53138	0.255085	0.273255	0.061574	1.64759	0.319647	2.62594	0.381221	T1Y690;Q7A732;Q7A2W5;Q7A1N5;Q6GJ52;Q6GBL2;Q5HI51;Q2YSV9;Q2G2U9;Q2FJ20;P0C1U6;H9BRP8;A6QES8;A0A0E1XIA8;A0A0E1VLV7;A0A0E1AFY8;A0A0E0VNI3;A0A0D1JR64;A0A1D3Y460;A0A077VHF1;A0A1B3YZZ6;A0A0H2I773;A0A069G4G0	T1Y690;Q7A732;Q7A2W5;Q7A1N5;Q6GJ52;Q6GBL2;Q5HI51;Q2YSV9;Q2G2U9;Q2FJ20;P0C1U6;H9BRP8;A6QES8;A0A0E1XIA8;A0A0E1VLV7;A0A0E1AFY8;A0A0E0VNI3;A0A0D1JR64;A0A1D3Y460;A0A077VHF1;A0A1B3YZZ6	>tr|T1Y690|T1Y690_STAAU Accessory regulator a OS=Staphylococcus aureus subsp. aureus CN1 GN=SAKOR_00611 PE=3 SV=1;>sp|Q7A732|SARA_STAAN Transcriptional regulator SarA OS=Staphylococcus aureus (strain N315) GN=sarA PE=1 SV=3;>sp|Q7A2W5|SARA_STAAM Transcript
8.12694	8.03806	7.99262	8.13504	8.13644	8.17543	8.18952	7.96038	8.2909	7.96107	7.81882	7.79653	+			+			+	cellular macromolecule metabolic process;cellular metabolic process;cellular nitrogen compound metabolic process;cellular process;DNA conformation change;DNA duplex unwinding;DNA geometric change;DNA metabolic process;DNA unwinding involved in replication;macromolecule metabolic process;metabolic process;nitrogen compound metabolic process;nucleic acid metabolic process;nucleobase-containing comp…	adenyl nucleotide binding;adenyl ribonucleotide binding;ATP binding;ATPase activity;ATPase activity, coupled;ATP-dependent DNA helicase activity;ATP-dependent helicase activity;binding;catalytic activity;DNA binding;DNA helicase activity;DNA-dependent ATPase activity;helicase activity;hydrolase activity;hydrolase activity, acting on acid anhydrides;hydrolase activity, acting on acid anhydrides, i…	cell part;cytoplasm;intracellular part	Mismatch repair;Nucleotide excision repair	ko03420;ko03430	GO:0006139;GO:0006259;GO:0006268;GO:0006807;GO:0008152;GO:0009987;GO:0032392;GO:0032508;GO:0034641;GO:0043170;GO:0044237;GO:0044238;GO:0044260;GO:0071103;GO:0090304	GO:0000166;GO:0003676;GO:0003677;GO:0003678;GO:0003824;GO:0004003;GO:0004386;GO:0005488;GO:0005524;GO:0008026;GO:0008094;GO:0016462;GO:0016787;GO:0016817;GO:0016818;GO:0016887;GO:0017076;GO:0017111;GO:0030554;GO:0032553;GO:0032555;GO:0032559;GO:0035639;GO:0042623;GO:0070035	GO:0005737;GO:0044424;GO:0044464	0	84.073	113808664	141050000	147127008	73303000	1.58429	1.0896	-0.0964222	0.37552	-0.0943899	1.39225	0.193739	0.00676177	0.00203228	1.22479	0.288129	2.26008	0.290161	X5DTJ1;T1Y9R1;Q8NVT1;Q6G828;Q5HEL7;Q53727;A0A1D4R8F9;A0A1D4QUK3;A0A1D4EMB2;A0A1B3YXW0;A0A0H3K993;A0A0H2XF75;A0A0E1VP43;A0A0E1AHS0;A0A169G044;A0A1D4ZI63;A0A1D4X9G8;A0A169IS90;A0A1D4AC08;Q6GFF2;P64319;P64318;A0A1D4ZFG7;A0A1D4X3C4;A0A1D4WVX8;A0A1D4WF78;A0A1D4W8P6;A0A1D4U3K5;A0A1D4RF83;A0A1D4HGJ1;A0A170MC77;A0A170LS61;A0A0Y9WA91;A0A0E0VR46;A0A0D1JME1;A0A0E1XAS7;A0A169IGY2;A0A1D4YXK2;A0A1D4B3I0;A0A0U1…	X5DTJ1;T1Y9R1;Q8NVT1;Q6G828;Q5HEL7;Q53727;A0A1D4R8F9;A0A1D4QUK3;A0A1D4EMB2;A0A1B3YXW0;A0A0H3K993;A0A0H2XF75;A0A0E1VP43;A0A0E1AHS0;A0A169G044;A0A1D4ZI63;A0A1D4X9G8;A0A169IS90;A0A1D4AC08;Q6GFF2;P64319;P64318;A0A1D4ZFG7;A0A1D4X3C4;A0A1D4WVX8;A0A1D4WF78;A0A1D4W8P6;A0A1D4U3K5;A0A1D4RF83;A0A1D4HGJ1;A0A170MC77;A0A170LS61;A0A0Y9WA91;A0A0E0VR46;A0A0D1JME1;A0A0E1XAS7;A0A169IGY2;A0A1D4YXK2;A0A1D4B3I0;A0A0U1…	>tr|X5DTJ1|X5DTJ1_STAAU DNA helicase OS=Staphylococcus aureus GN=pcrA_2 PE=3 SV=1;>tr|T1Y9R1|T1Y9R1_STAAU DNA helicase OS=Staphylococcus aureus subsp. aureus CN1 GN=SAKOR_01866 PE=3 SV=1;>sp|Q8NVT1|PCRA_STAAW ATP-dependent DNA helicase PcrA OS=Staphylococc
8.077	8.06149	8.01026	8.14398	8.14085	8.15679	8.22876	7.96704	8.26529	7.95969	7.84544	7.83427	+	+		+			+	cellular process;establishment of localization;establishment of localization in cell;establishment of protein localization;intracellular protein transmembrane transport;intracellular protein transport;intracellular transport;protein import;protein targeting;protein transmembrane transport;protein transport;transmembrane transport;transport	adenyl nucleotide binding;adenyl ribonucleotide binding;ATP binding;binding;cation binding;ion binding;metal ion binding;nucleotide binding;purine nucleotide binding;purine ribonucleoside triphosphate binding;purine ribonucleotide binding;ribonucleotide binding	cell part;cytoplasm;intracellular part;membrane;plasma membrane	Bacterial secretion system;Protein export	ko03060;ko03070	GO:0006605;GO:0006810;GO:0006886;GO:0009987;GO:0015031;GO:0017038;GO:0045184;GO:0046907;GO:0051234;GO:0051649;GO:0055085;GO:0065002;GO:0071806	GO:0000166;GO:0005488;GO:0005524;GO:0017076;GO:0030554;GO:0032553;GO:0032555;GO:0032559;GO:0035639;GO:0043167;GO:0043169;GO:0046872	GO:0005737;GO:0005886;GO:0016020;GO:0044424;GO:0044464	0	95.959	112333336	140366672	148744000	76489000	1.71998	2.03284	-0.0976251	0.469278	-0.104113	1.71315	0.169785	0.023049	-0.00648801	1.25888	0.273898	2.56966	0.26741	W8TRC6;T1Y7N5;Q99VM2;Q7A6R5;Q7A1G4;Q6GB77;Q5HHR7;Q2YSH6;Q2FIN8;O06446;A7WZP8;A6QF62;A0A1D4VZ89;A0A1D4HVC3;A0A1D4CHW2;A0A1D3XYW1;A0A181IRT6;A0A181HLN2;A0A115CBP0;A0A0E1VTR0;A0A0E1AIE3;A0A0E0VN19;A0A0D1K4L7;A0A1D4PI03;A0A1D4IWC2;A0A1D4GZN4;Q6GIN8;A0A166M4B4;A0A0E1X7H8;A0A1D4WME4;A0A1D4W0S8;A0A1D4I7G4;A0A0Z1FFP5;A0A0U1MII1;A0A181H917;A0A181GYL0;A0A077V3V6;A0A069FLQ8;A0A0H2I7L7;A0A1D4ZRN6;A0A033V017;…	W8TRC6;T1Y7N5;Q99VM2;Q7A6R5;Q7A1G4;Q6GB77;Q5HHR7;Q2YSH6;Q2FIN8;O06446;A7WZP8;A6QF62;A0A1D4VZ89;A0A1D4HVC3;A0A1D4CHW2;A0A1D3XYW1;A0A181IRT6;A0A181HLN2;A0A115CBP0;A0A0E1VTR0;A0A0E1AIE3;A0A0E0VN19;A0A0D1K4L7;A0A1D4PI03;A0A1D4IWC2;A0A1D4GZN4;Q6GIN8;A0A166M4B4;A0A0E1X7H8;A0A1D4WME4;A0A1D4W0S8;A0A1D4I7G4;A0A0Z1FFP5;A0A0U1MII1;A0A181H917;A0A181GYL0;A0A077V3V6;A0A069FLQ8	>tr|W8TRC6|W8TRC6_STAAU Protein translocase subunit SecA OS=Staphylococcus aureus GN=secA1 PE=3 SV=1;>tr|T1Y7N5|T1Y7N5_STAAU Protein translocase subunit SecA OS=Staphylococcus aureus subsp. aureus CN1 GN=secA PE=3 SV=1;>sp|Q99VM2|SECA1_STAAM Protein transl
8.54883	8.46699	8.58001	8.05793	8.17108	8.04564	7.91725	7.99953	7.93196	7.95704	7.91665	7.78115	+	+	+	+	+		+	biosynthetic process;cellular biosynthetic process;cellular macromolecule biosynthetic process;cellular macromolecule metabolic process;cellular metabolic process;cellular process;cellular protein metabolic process;macromolecule biosynthetic process;macromolecule metabolic process;metabolic process;primary metabolic process;protein metabolic process;translation	binding;nucleic acid binding;RNA binding;rRNA binding;structural constituent of ribosome;structural molecule activity	cell part;cytoplasmic part;intracellular non-membrane-bounded organelle;intracellular organelle;intracellular part;macromolecular complex;non-membrane-bounded organelle;organelle;ribonucleoprotein complex;ribosome	Ribosome	ko03010	GO:0006412;GO:0008152;GO:0009058;GO:0009059;GO:0009987;GO:0019538;GO:0034645;GO:0043170;GO:0044237;GO:0044238;GO:0044249;GO:0044260;GO:0044267	GO:0003676;GO:0003723;GO:0003735;GO:0005198;GO:0005488;GO:0019843	GO:0005840;GO:0030529;GO:0032991;GO:0043226;GO:0043228;GO:0043229;GO:0043232;GO:0044424;GO:0044444;GO:0044464	0	13.882	342380000	124543336	89347000	77844336	4.94973	2.96464	0.440393	3.79798	0.582365	3.29584	0.647	1.39968	0.141972	0.475958	0.0646351	1.44375	0.206607	T1YB95;Q6GEK8;Q6G796;Q5HDY3;Q2YYM1;Q2FW31;Q2FER4;P66358;P66357;P66356;A8Z332;A7X5C5;A6U3V0;A6QJ67;A5IV09;A0A1D4PP46;A0A0E1XED2;A0A0E1VQQ5;A0A0E1ANT2;A0A0E0VSH6;A0A0D1FNW3;A0A077UKD6;A0A069FUU4;A0A0H2HWG8;A0A033UY67;A0A1E5JGG2;A0A1E5JG72	T1YB95;Q6GEK8;Q6G796;Q5HDY3;Q2YYM1;Q2FW31;Q2FER4;P66358;P66357;P66356;A8Z332;A7X5C5;A6U3V0;A6QJ67;A5IV09;A0A1D4PP46;A0A0E1XED2;A0A0E1VQQ5;A0A0E1ANT2;A0A0E0VSH6;A0A0D1FNW3;A0A077UKD6;A0A069FUU4;A0A0H2HWG8;A0A033UY67	>tr|T1YB95|T1YB95_STAAU 30S ribosomal protein S11 OS=Staphylococcus aureus subsp. aureus CN1 GN=rpsK PE=3 SV=1;>sp|Q6GEK8|RS11_STAAR 30S ribosomal protein S11 OS=Staphylococcus aureus (strain MRSA252) GN=rpsK PE=3 SV=1;>sp|Q6G796|RS11_STAAS 30S ribosomal p
8.50623	8.19095	8.30561	8.20666	8.18512	8.28599	8.23611	8.04147	8.2884	8.0177	7.86059	7.93482	+			+		+	+		adenyl nucleotide binding;adenyl ribonucleotide binding;ATP binding;ATPase activity;ATPase activity, coupled;ATP-dependent helicase activity;binding;catalytic activity;helicase activity;hydrolase activity;hydrolase activity, acting on acid anhydrides;hydrolase activity, acting on acid anhydrides, in phosphorus-containing anhydrides;nucleic acid binding;nucleoside-triphosphatase activity;nucleotid…	cell part;cytoplasm;intracellular part				GO:0000166;GO:0003676;GO:0003723;GO:0003824;GO:0004386;GO:0005488;GO:0005524;GO:0008026;GO:0016462;GO:0016787;GO:0016817;GO:0016818;GO:0016887;GO:0017076;GO:0017111;GO:0030554;GO:0032553;GO:0032555;GO:0032559;GO:0035639;GO:0042623;GO:0070035	GO:0005737;GO:0044424;GO:0044464	0	56.942	226046672	169093328	158840000	87588336	1.82413	0.485384	0.108342	0.540813	0.145602	1.74163	0.396561	0.173953	0.0372601	1.33762	0.25096	2.20453	0.28822	W8UW17;Q99SH6;Q7A4G0;Q7A0D2;Q6GEZ3;Q6G7M9;Q5HEB9;Q2YUH3;Q2FWH5;Q2FF45;A0A1D4Z4I8;A0A1D4XJB3;A0A1D4VSA7;A0A1D4QKJ3;A0A1D4KLD4;A0A1D4JTR3;A0A1D4JSP3;A0A1D4EPE4;A0A1B3XXW4;A0A181ILF4;A0A168QXT6;A0A0H3K9R1;A0A0D1IBM2;A0A1E5JFR6;T1YA93;A0A0E1X8L5;A0A0E1VK99;A0A0E0VSJ6;A0A1D4Q015;A0A1D4LD44;A0A1D4E915;A0A170Q545;A0A1D4AVM9;A0A0U1MSQ2;A0A0U1MM78;A0A0E1AIV3;A0A077UMU7;A0A1D4LLW7;A0A133PUE1;A0A133PUA7;A0A…	W8UW17;Q99SH6;Q7A4G0;Q7A0D2;Q6GEZ3;Q6G7M9;Q5HEB9;Q2YUH3;Q2FWH5;Q2FF45;A0A1D4Z4I8;A0A1D4XJB3;A0A1D4VSA7;A0A1D4QKJ3;A0A1D4KLD4;A0A1D4JTR3;A0A1D4JSP3;A0A1D4EPE4;A0A1B3XXW4;A0A181ILF4;A0A168QXT6;A0A0H3K9R1;A0A0D1IBM2;A0A1E5JFR6;T1YA93;A0A0E1X8L5;A0A0E1VK99;A0A0E0VSJ6;A0A1D4Q015;A0A1D4LD44;A0A1D4E915;A0A170Q545;A0A1D4AVM9;A0A0U1MSQ2;A0A0U1MM78;A0A0E1AIV3;A0A077UMU7;A0A1D4LLW7;A0A133PUE1	>tr|W8UW17|W8UW17_STAAU DEAD-box ATP-dependent RNA helicase CshA OS=Staphylococcus aureus GN=cshA PE=3 SV=1;>sp|Q99SH6|CSHA_STAAM DEAD-box ATP-dependent RNA helicase CshA OS=Staphylococcus aureus (strain Mu50 / ATCC 700699) GN=cshA PE=3 SV=1;>sp|Q7A4G0|CSH
8.05827	8.14956	8.09374	8.25506	8.23406	8.35991	8.36609	8.25876	8.42246	8.56004	8.40608	8.50243	+	+	+	+			+		binding;GTP binding;guanyl nucleotide binding;guanyl ribonucleotide binding;nucleotide binding;purine nucleotide binding;purine ribonucleoside triphosphate binding;purine ribonucleotide binding;ribonucleotide binding					GO:0000166;GO:0005488;GO:0005525;GO:0017076;GO:0019001;GO:0032553;GO:0032555;GO:0032561;GO:0035639		0	40.594	126520000	193456672	226096672	311946688	3.01126	1.74566	-0.182486	1.97559	-0.248578	2.76195	-0.388992	0.461949	-0.0660915	1.00192	-0.140415	1.59388	-0.206506	T1Y603;Q2G115;A0A1D4TBU0;A0A1D4A4Y9;A0A181EMN6;A0A181EH30;A0A0H3K6X1;A0A0H3JYM8;A0A0H3JPW1;A0A0H3JKS3;A0A0H2XG28;A0A0H2X169;A0A0H2BKJ8;A0A0E1XBY9;A0A0E1VNI9;A0A0E1AF44;A0A0E0VMT1;A0A0D1HHC7;A0A077UVN2;A0A1D4WCA6;A0A1D4QRA2;A0A1D4GK62;A0A1D4Z7V8;A0A1D4KY42;A0A1D3VV39;A0A181GJV3;A0A181HTW7;A0A0U1MXE2;A0A1E5JJQ1;A0A1D4MMZ6;A0A1E5JK77;A0A1D4WQR1;A0A0H2I5R1;A0A033UTS1;A0A1D4ZW00;A0A069GF63;A0A1D4FYQ6;…	T1Y603;Q2G115;A0A1D4TBU0;A0A1D4A4Y9;A0A181EMN6;A0A181EH30;A0A0H3K6X1;A0A0H3JYM8;A0A0H3JPW1;A0A0H3JKS3;A0A0H2XG28;A0A0H2X169;A0A0H2BKJ8;A0A0E1XBY9;A0A0E1VNI9;A0A0E1AF44;A0A0E0VMT1;A0A0D1HHC7;A0A077UVN2;A0A1D4WCA6;A0A1D4QRA2;A0A1D4GK62;A0A1D4Z7V8;A0A1D4KY42;A0A1D3VV39;A0A181GJV3;A0A181HTW7;A0A0U1MXE2	>tr|T1Y603|T1Y603_STAAU Ribosome-binding ATPase YchF OS=Staphylococcus aureus subsp. aureus CN1 GN=ychF PE=3 SV=1;>tr|Q2G115|Q2G115_STAA8 Ribosome-binding ATPase YchF OS=Staphylococcus aureus (strain NCTC 8325) GN=ychF PE=3 SV=1;>tr|A0A1D4TBU0|A0A1D4TBU0_S
8.10796	8.08593	8.12568	8.21614	8.1344	8.26202	8.23636	8.3109	8.30625	8.25083	8.18336	8.14622	+		+					alcohol catabolic process;alcohol metabolic process;carbohydrate catabolic process;carbohydrate metabolic process;catabolic process;cellular carbohydrate catabolic process;cellular carbohydrate metabolic process;cellular metabolic process;cellular process;generation of precursor metabolites and energy;glucose catabolic process;glucose metabolic process;glycolysis;hexose catabolic process;hexose m…	binding;carbon-oxygen lyase activity;catalytic activity;cation binding;hydro-lyase activity;ion binding;lyase activity;magnesium ion binding;metal ion binding;phosphopyruvate hydratase activity	cell part;cell surface;cytoplasmic part;cytosolic part;extracellular region;intracellular part;macromolecular complex;phosphopyruvate hydratase complex;protein complex	Glycolysis / Gluconeogenesis;Methane metabolism;RNA degradation	ko00010;ko00680;ko03018	GO:0005975;GO:0005996;GO:0006006;GO:0006007;GO:0006066;GO:0006091;GO:0006096;GO:0008152;GO:0009056;GO:0009405;GO:0009987;GO:0016052;GO:0019318;GO:0019320;GO:0044237;GO:0044238;GO:0044262;GO:0044275;GO:0044281;GO:0044282;GO:0046164;GO:0046365;GO:0051704	GO:0000287;GO:0003824;GO:0004634;GO:0005488;GO:0016829;GO:0016835;GO:0016836;GO:0043167;GO:0043169;GO:0046872	GO:0000015;GO:0005576;GO:0009986;GO:0032991;GO:0043234;GO:0044424;GO:0044444;GO:0044445;GO:0044464	0	47.116	127886664	161193328	193116672	156910000	1.89486	1.17583	-0.0976664	2.5792	-0.177985	1.24809	-0.0869487	0.838783	-0.0803185	1.09834	0.0910362	0.0782189	0.0107177	W8USI1;Q6GIL4;Q6GB54;Q5HHP1;Q2YSE8;Q2G028;Q2FIL7;P99088;P64079;P64078;A8Z1A4;A7WZT2;A6TZQ5;A6QF85;A5IQY0;A0A1D4ZDC1;A0A181IS76;A0A0U1MIP4;A0A0E1X7I7;A0A0E1VTL2;A0A0E1AJ43;A0A0E0VMG6;A0A0D1JVZ1;A0A077UJ75;A0A1D3ZBP3;O69174;A0A1D4W218;T1Y7Q4;A0A1D4FLX8;A0A1B3XXR3;A0A133Q6X4;A0A1D4WHR3;A0A0H2I6Y2;A0A069FR51;U5U523;A0A1D4T2N9;A0A172W5I0;A0A033UZY9	W8USI1;Q6GIL4;Q6GB54;Q5HHP1;Q2YSE8;Q2G028;Q2FIL7;P99088;P64079;P64078;A8Z1A4;A7WZT2;A6TZQ5;A6QF85;A5IQY0;A0A1D4ZDC1;A0A181IS76;A0A0U1MIP4;A0A0E1X7I7;A0A0E1VTL2;A0A0E1AJ43;A0A0E0VMG6;A0A0D1JVZ1;A0A077UJ75;A0A1D3ZBP3;O69174;A0A1D4W218;T1Y7Q4;A0A1D4FLX8;A0A1B3XXR3;A0A133Q6X4;A0A1D4WHR3;A0A0H2I6Y2;A0A069FR51;U5U523	>tr|W8USI1|W8USI1_STAAU Enolase OS=Staphylococcus aureus GN=eno PE=3 SV=1;>sp|Q6GIL4|ENO_STAAR Enolase OS=Staphylococcus aureus (strain MRSA252) GN=eno PE=3 SV=1;>sp|Q6GB54|ENO_STAAS Enolase OS=Staphylococcus aureus (strain MSSA476) GN=eno PE=3 SV=1;>sp|Q5
8.00732	8.18848	8.11012	8.14482	8.23353	8.18358	8.07846	8.08037	8.06852	8.22175	8.24447	8.19761	+				+	+		biosynthetic process;metabolic process	adenyl nucleotide binding;adenyl ribonucleotide binding;ATP binding;binding;nucleotide binding;purine nucleotide binding;purine ribonucleoside triphosphate binding;purine ribonucleotide binding;ribonucleotide binding				GO:0008152;GO:0009058	GO:0000166;GO:0005488;GO:0005524;GO:0017076;GO:0030554;GO:0032553;GO:0032555;GO:0032559;GO:0035639		0	49.179	128300000	154466672	119073336	166610000	1.57059	0.66206	-0.0853392	0.190722	0.0261892	1.03431	-0.119307	1.89808	0.111528	3.31261	-0.145496	0.513135	-0.033968	A0A1D4NSF7;A0A1B3Y8Q3;A0A1B3XXE1;A0A170JQU9;A0A0H3KHJ5;A0A0H2XFN5;A0A0H2WZQ7;A0A0E1VPB7;A0A0E1AME0;A0A0D6HDA2;T1Y9P7;Q2FWZ9;A0A1D4ZC63;A0A168QHC7;A0A168CW36;A0A167JUA4;A0A163UF11;A0A0H3K0U1;A0A0E0VQ58;A0A181GMK9;A0A0H3JW35;A0A0H3JUU7;A0A1D4RAP2;A0A1D4DTB2;A0A1D4BQU9;A0A167VLI1;A0A0E1X974;A0A0U1MPM8;A0A1D4X4J0;A0A1D4WMC6;A0A0D1K0S9;A0A1B3Z3E7;A0A1D4TPS4;A0A1D4SUN9;A0A077UN71;A0A0U1MBL9;A0A1B3YZW6;…	A0A1D4NSF7;A0A1B3Y8Q3;A0A1B3XXE1;A0A170JQU9;A0A0H3KHJ5;A0A0H2XFN5;A0A0H2WZQ7;A0A0E1VPB7;A0A0E1AME0;A0A0D6HDA2;T1Y9P7;Q2FWZ9;A0A1D4ZC63;A0A168QHC7;A0A168CW36;A0A167JUA4;A0A163UF11;A0A0H3K0U1;A0A0E0VQ58;A0A181GMK9;A0A0H3JW35;A0A0H3JUU7;A0A1D4RAP2;A0A1D4DTB2;A0A1D4BQU9;A0A167VLI1;A0A0E1X974;A0A0U1MPM8;A0A1D4X4J0;A0A1D4WMC6;A0A0D1K0S9;A0A1B3Z3E7;A0A1D4TPS4;A0A1D4SUN9;A0A077UN71;A0A0U1MBL9	>tr|A0A1D4NSF7|A0A1D4NSF7_STAAU UDP-N-acetylmuramoylalanyl-D-glutamate--2, 6-diaminopimelate ligase OS=Staphylococcus aureus GN=SAMEA2298737_02524 PE=4 SV=1;>tr|A0A1B3Y8Q3|A0A1B3Y8Q3_STAAU Uncharacterized protein OS=Staphylococcus aureus subsp. aureus GN=A
7.90139	8.16569	8.13975	8.22404	8.09604	8.27467	7.89109	7.99047	7.88363	8.17304	8.1978	8.20941	+				+	+		alcohol catabolic process;alcohol metabolic process;carbohydrate catabolic process;carbohydrate metabolic process;catabolic process;cellular carbohydrate catabolic process;cellular carbohydrate metabolic process;cellular metabolic process;cellular process;fructose 6-phosphate metabolic process;fructose metabolic process;generation of precursor metabolites and energy;glucose catabolic process;gluc…	6-phosphofructokinase activity;adenyl nucleotide binding;adenyl ribonucleotide binding;ATP binding;binding;carbohydrate kinase activity;catalytic activity;cation binding;ion binding;kinase activity;metal ion binding;nucleotide binding;phosphofructokinase activity;phosphotransferase activity, alcohol group as acceptor;purine nucleotide binding;purine ribonucleoside triphosphate binding;purine ribo…	6-phosphofructokinase complex;cell part;cytoplasmic part;cytosolic part;intracellular part;macromolecular complex;protein complex	Fructose and mannose metabolism;Galactose metabolism;Glycolysis / Gluconeogenesis;Methane metabolism;Pentose phosphate pathway	ko00010;ko00030;ko00051;ko00052;ko00680	GO:0005975;GO:0005996;GO:0006000;GO:0006002;GO:0006006;GO:0006007;GO:0006066;GO:0006091;GO:0006096;GO:0008152;GO:0009056;GO:0009987;GO:0016052;GO:0019318;GO:0019320;GO:0044237;GO:0044238;GO:0044262;GO:0044275;GO:0044281;GO:0044282;GO:0046164;GO:0046365	GO:0000166;GO:0003824;GO:0003872;GO:0005488;GO:0005524;GO:0008443;GO:0016301;GO:0016740;GO:0016772;GO:0016773;GO:0017076;GO:0019200;GO:0030554;GO:0032553;GO:0032555;GO:0032559;GO:0035639;GO:0043167;GO:0043169;GO:0046872	GO:0005945;GO:0032991;GO:0043234;GO:0044424;GO:0044444;GO:0044445;GO:0044464	0	34.839	121365664	160160000	84048000	156200000	1.73265	0.579079	-0.129306	0.74326	0.147213	0.665501	-0.124474	1.92063	0.276519	2.77895	-0.271687	0.0299873	0.00483163	W8TVL7;T1YBD6;Q6G8M8;Q5HF75;Q2YTE2;Q2FXM8;P99165;P65695;P65694;A8Z2L4;A6U2G5;A6QHN3;A5ITM2;A0A1D4L1G1;A0A181JTR0;A0A0E1VQJ5;A0A0E1AJ07;A0A0E0VRI3;A0A0D1I869;A0A0H2XGD7;A0A1D4UN48;Q6GG08;A0A0Z4V5F8;A0A0E1X6X6;A0A0U1N070;A0A077VPV9;A0A1D4QNG6;A0A0H2HVH6;A0A069G700;A0A033V2M2	W8TVL7;T1YBD6;Q6G8M8;Q5HF75;Q2YTE2;Q2FXM8;P99165;P65695;P65694;A8Z2L4;A6U2G5;A6QHN3;A5ITM2;A0A1D4L1G1;A0A181JTR0;A0A0E1VQJ5;A0A0E1AJ07;A0A0E0VRI3;A0A0D1I869;A0A0H2XGD7;A0A1D4UN48;Q6GG08;A0A0Z4V5F8;A0A0E1X6X6;A0A0U1N070;A0A077VPV9;A0A1D4QNG6	>tr|W8TVL7|W8TVL7_STAAU ATP-dependent 6-phosphofructokinase OS=Staphylococcus aureus GN=pfkA PE=3 SV=1;>tr|T1YBD6|T1YBD6_STAAU ATP-dependent 6-phosphofructokinase OS=Staphylococcus aureus subsp. aureus CN1 GN=pfkA PE=3 SV=1;>sp|Q6G8M8|PFKA_STAAS ATP-depend
8.41557	8.54798	8.53425	8.80069	8.46046	8.63864	8.14448	8.11093	8.23957	8.46093	8.26356	8.43417	+		+		+	+		alcohol catabolic process;alcohol metabolic process;carbohydrate catabolic process;carbohydrate metabolic process;catabolic process;cellular carbohydrate catabolic process;cellular carbohydrate metabolic process;cellular metabolic process;cellular process;generation of precursor metabolites and energy;glucose catabolic process;glucose metabolic process;glycolysis;hexose catabolic process;hexose m…	binding;catalytic activity;coenzyme binding;cofactor binding;oxidoreductase activity;oxidoreductase activity, acting on the aldehyde or oxo group of donors;oxidoreductase activity, acting on the aldehyde or oxo group of donors, disulfide as acceptor;pyruvate dehydrogenase (acetyl-transferring) activity;pyruvate dehydrogenase activity;thiamine pyrophosphate binding;vitamin binding		Butanoate metabolism;Citrate cycle (TCA cycle);Glycolysis / Gluconeogenesis;Pyruvate metabolism;Valine, leucine and isoleucine biosynthesis	ko00010;ko00020;ko00290;ko00620;ko00650	GO:0005975;GO:0005996;GO:0006006;GO:0006007;GO:0006066;GO:0006091;GO:0006096;GO:0008152;GO:0009056;GO:0009987;GO:0016052;GO:0019318;GO:0019320;GO:0044237;GO:0044238;GO:0044262;GO:0044275;GO:0044281;GO:0044282;GO:0046164;GO:0046365	GO:0003824;GO:0004738;GO:0004739;GO:0005488;GO:0016491;GO:0016624;GO:0016903;GO:0019842;GO:0030976;GO:0048037;GO:0050662		0	41.382	318569984	451940000	147393328	248080000	2.27389	0.555669	-0.133993	2.37401	0.334277	0.688271	0.11305	1.94463	0.46827	1.4145	-0.221227	0.998235	0.247043	W8TMM6;T1Y8D2;Q820A6;Q6GHZ2;Q6GAC1;Q5HGZ1;Q2FZG4;P60090;P60089;A0A1D4XFF6;A0A1D4UQS2;A0A1D4ME14;A0A1D4JCL4;A0A1D4IF62;A0A1D3XD88;A0A167UJZ4;A0A0H3K7D7;A0A0H2XHD5;A0A0E1X6Q5;A0A0E1VKH3;A0A0E1AF40;A0A0E0VPL3;A0A0D1GLU8;A0A1D4WU70;A0A1D4JJG0;A0A0U1MI53;A0A077V129;A0A1D4KTD0;A0A0U1MY72;A0A1E5JCK6;A0A0H2IM83;A0A1D4U086;A0A069G649;A0A1E5JBR1;A0A033V8V7	W8TMM6;T1Y8D2;Q820A6;Q6GHZ2;Q6GAC1;Q5HGZ1;Q2FZG4;P60090;P60089;A0A1D4XFF6;A0A1D4UQS2;A0A1D4ME14;A0A1D4JCL4;A0A1D4IF62;A0A1D3XD88;A0A167UJZ4;A0A0H3K7D7;A0A0H2XHD5;A0A0E1X6Q5;A0A0E1VKH3;A0A0E1AF40;A0A0E0VPL3;A0A0D1GLU8;A0A1D4WU70;A0A1D4JJG0;A0A0U1MI53;A0A077V129;A0A1D4KTD0;A0A0U1MY72;A0A1E5JCK6;A0A0H2IM83;A0A1D4U086	>tr|W8TMM6|W8TMM6_STAAU Pyruvate dehydrogenase (Acetyl-transferring) E1 component subunit alpha OS=Staphylococcus aureus GN=pdhA PE=4 SV=1;>tr|T1Y8D2|T1Y8D2_STAAU Pyruvate dehydrogenase E1 component alpha subunit OS=Staphylococcus aureus subsp. aureus CN1
8.21107	8.42763	8.32321	8.2512	8.0434	8.3361	8.45166	8.45516	8.29548	8.63437	8.6302	8.40061	+						+	amine biosynthetic process;amine metabolic process;arginine biosynthetic process;arginine metabolic process;biosynthetic process;carboxylic acid biosynthetic process;carboxylic acid metabolic process;cellular amine metabolic process;cellular amino acid biosynthetic process;cellular amino acid metabolic process;cellular biosynthetic process;cellular ketone metabolic process;cellular metabolic proc…	adenyl nucleotide binding;adenyl ribonucleotide binding;ATP binding;binding;carbamoyl-phosphate synthase (glutamine-hydrolyzing) activity;carbon-nitrogen ligase activity, with glutamine as amido-N-donor;catalytic activity;cation binding;ion binding;ligase activity;ligase activity, forming carbon-nitrogen bonds;magnesium ion binding;manganese ion binding;metal ion binding;nucleotide binding;purine…		Alanine, aspartate and glutamate metabolism;Pyrimidine metabolism	ko00240;ko00250	GO:0006082;GO:0006139;GO:0006213;GO:0006220;GO:0006221;GO:0006222;GO:0006520;GO:0006525;GO:0006526;GO:0006753;GO:0006807;GO:0008152;GO:0008652;GO:0009058;GO:0009064;GO:0009084;GO:0009116;GO:0009117;GO:0009119;GO:0009123;GO:0009124;GO:0009129;GO:0009130;GO:0009156;GO:0009161;GO:0009165;GO:0009173;GO:0009174;GO:0009218;GO:0009220;GO:0009259;GO:0009260;GO:0009308;GO:0009309;GO:0009987;GO:0016053;GO:…	GO:0000166;GO:0000287;GO:0003824;GO:0004088;GO:0005488;GO:0005524;GO:0016874;GO:0016879;GO:0016884;GO:0017076;GO:0030145;GO:0030554;GO:0032553;GO:0032555;GO:0032559;GO:0035639;GO:0043167;GO:0043169;GO:0046872;GO:0046914		0	117.18	213583328	168550000	255196656	369736672	1.32524	0.442691	0.110403	0.417409	-0.0801325	1.1093	-0.234422	0.872492	-0.190536	0.759027	-0.15429	1.38359	-0.344825	X5DS33;T1Y9Y4;Q6GA10;Q5HGM9;Q2YXG5;Q2FZ72;Q2FHN5;P63740;P63739;P58940;A8Z3P0;A7X1F4;A6U122;A6QGA4;A5IS88;A0A1D4WXZ9;A0A1D4VUU9;A0A1D4TLI0;A0A1D4RRB0;A0A1D4N575;A0A1D4N337;A0A1D4MWT3;A0A1D4MM80;A0A1D4M4V2;A0A1D4D5X6;A0A181JCN2;A0A181HFE2;A0A181E9R4;A0A168TF46;A0A167WSW5;A0A115FS82;A0A0E1AHJ8;A0A0E0VPK4;A0A0D1JI60;A0A170MJ60;A0A163NRY0;A0A1D4NS05;A0A1D4UFE4;A0A1D3YTB8;A0A1D4QLE6;A0A1D3WIK4;A0A1D3WZ…	X5DS33;T1Y9Y4;Q6GA10;Q5HGM9;Q2YXG5;Q2FZ72;Q2FHN5;P63740;P63739;P58940;A8Z3P0;A7X1F4;A6U122;A6QGA4;A5IS88;A0A1D4WXZ9;A0A1D4VUU9;A0A1D4TLI0;A0A1D4RRB0;A0A1D4N575;A0A1D4N337;A0A1D4MWT3;A0A1D4MM80;A0A1D4M4V2;A0A1D4D5X6;A0A181JCN2;A0A181HFE2;A0A181E9R4;A0A168TF46;A0A167WSW5;A0A115FS82;A0A0E1AHJ8;A0A0E0VPK4;A0A0D1JI60;A0A170MJ60;A0A163NRY0;A0A1D4NS05;A0A1D4UFE4;A0A1D3YTB8;A0A1D4QLE6;A0A1D3WIK4;A0A1D3WZ…	>tr|X5DS33|X5DS33_STAAU Carbamoyl-phosphate synthase large chain OS=Staphylococcus aureus GN=pyrAB PE=3 SV=1;>tr|T1Y9Y4|T1Y9Y4_STAAU Carbamoyl-phosphate synthase large chain OS=Staphylococcus aureus subsp. aureus CN1 GN=carB PE=3 SV=1;>sp|Q6GA10|CARB_STAAS
8.18887	8.43914	8.32779	8.34303	8.235	8.34094	8.28015	8.36517	8.1997	8.53701	8.49178	8.48818	+					+	+	biosynthetic process;cellular biosynthetic process;cellular macromolecule biosynthetic process;cellular macromolecule metabolic process;cellular metabolic process;cellular process;cellular protein metabolic process;macromolecule biosynthetic process;macromolecule metabolic process;metabolic process;primary metabolic process;protein metabolic process;translation	adenyl nucleotide binding;adenyl ribonucleotide binding;ATP binding;binding;carbon-nitrogen ligase activity, with glutamine as amido-N-donor;catalytic activity;glutaminyl-tRNA synthase (glutamine-hydrolyzing) activity;ligase activity;ligase activity, forming carbon-nitrogen bonds;nucleotide binding;purine nucleotide binding;purine ribonucleoside triphosphate binding;purine ribonucleotide binding;…		Aminoacyl-tRNA biosynthesis	ko00970	GO:0006412;GO:0008152;GO:0009058;GO:0009059;GO:0009987;GO:0019538;GO:0034645;GO:0043170;GO:0044237;GO:0044238;GO:0044249;GO:0044260;GO:0044267	GO:0000166;GO:0003824;GO:0005488;GO:0005524;GO:0016874;GO:0016879;GO:0016884;GO:0017076;GO:0030554;GO:0032553;GO:0032555;GO:0032559;GO:0035639;GO:0050567		0	52.82	214023328	203783328	193606672	320800000	1.4448	0.0523474	0.0122776	0.159779	0.0369294	1.18709	-0.187058	0.154619	0.0246518	1.95029	-0.223988	2.16035	-0.199336	X5E0B0;Q6GFF7;Q5HEM2;Q2FWY9;Q2FFJ5;A8Z2R4;A6QIC8;A0A1D4STS0;A0A170JSX3;A0A163PN65;A0A0E1XAT2;A0A0E1AHR5;A0A0D1IL65;A0A0U1MRL1;A0A0E0VR40;Q8NVT3;Q6G833;P63489;P63488;A7X427;A6U305;A5IU67;A0A1D7UIM6;A0A1B3Y0S3;A0A181GMY2;A0A168HHR0;A0A0E1VP38;T1YAR8;A0A169GAQ0;Q2YU51;A0A1D4UKG2;Q9RF07;A0A1D4NHQ7;A0A077UMZ5;A0A0U1MBK7;A0A1B3YFE5;A0A1E5JGL8;A0A1D5A6V1;A0A1E5JF28;A0A1D4SNS1;A0A069FWR7;A0A1B3YIJ4;A0A1E…	X5E0B0;Q6GFF7;Q5HEM2;Q2FWY9;Q2FFJ5;A8Z2R4;A6QIC8;A0A1D4STS0;A0A170JSX3;A0A163PN65;A0A0E1XAT2;A0A0E1AHR5;A0A0D1IL65;A0A0U1MRL1;A0A0E0VR40;Q8NVT3;Q6G833;P63489;P63488;A7X427;A6U305;A5IU67;A0A1D7UIM6;A0A1B3Y0S3;A0A181GMY2;A0A168HHR0;A0A0E1VP38;T1YAR8;A0A169GAQ0;Q2YU51;A0A1D4UKG2;Q9RF07;A0A1D4NHQ7;A0A077UMZ5;A0A0U1MBK7;A0A1B3YFE5;A0A1E5JGL8	>tr|X5E0B0|X5E0B0_STAAU Glutamyl-tRNA(Gln) amidotransferase subunit A OS=Staphylococcus aureus GN=gatA PE=3 SV=1;>sp|Q6GFF7|GATA_STAAR Glutamyl-tRNA(Gln) amidotransferase subunit A OS=Staphylococcus aureus (strain MRSA252) GN=gatA PE=3 SV=1;>sp|Q5HEM2|GATA
8.13136	8.21317	8.39378	8.24588	8.11787	8.25619	8.3372	8.3668	8.34639	8.4929	8.47211	8.45972	+			+	+	+	+	catabolic process;cellular catabolic process;cellular metabolic process;cellular nitrogen compound catabolic process;cellular nitrogen compound metabolic process;cellular process;GTP catabolic process;GTP metabolic process;heterocycle catabolic process;heterocycle metabolic process;metabolic process;nitrogen compound metabolic process;nucleobase-containing compound catabolic process;nucleobase-co…	binding;catalytic activity;GTP binding;GTPase activity;guanyl nucleotide binding;guanyl ribonucleotide binding;hydrolase activity;hydrolase activity, acting on acid anhydrides;hydrolase activity, acting on acid anhydrides, in phosphorus-containing anhydrides;nucleic acid binding;nucleoside-triphosphatase activity;nucleotide binding;purine nucleotide binding;purine ribonucleoside triphosphate bind…	cell part;cytoplasm;intracellular;intracellular part			GO:0006139;GO:0006163;GO:0006184;GO:0006195;GO:0006753;GO:0006807;GO:0008152;GO:0009056;GO:0009117;GO:0009141;GO:0009143;GO:0009144;GO:0009146;GO:0009150;GO:0009154;GO:0009166;GO:0009199;GO:0009203;GO:0009205;GO:0009207;GO:0009259;GO:0009261;GO:0009987;GO:0034641;GO:0034655;GO:0044237;GO:0044238;GO:0044248;GO:0044270;GO:0044281;GO:0046039;GO:0046483;GO:0046700;GO:0055086;GO:0072521;GO:0072523	GO:0000166;GO:0003676;GO:0003723;GO:0003746;GO:0003824;GO:0003924;GO:0005488;GO:0005525;GO:0008135;GO:0016462;GO:0016787;GO:0016817;GO:0016818;GO:0017076;GO:0017111;GO:0019001;GO:0032553;GO:0032555;GO:0032561;GO:0035639	GO:0005622;GO:0005737;GO:0044424;GO:0044464	0	76.612	182103328	162570000	224030000	298626656	1.91108	0.166416	0.0394602	0.596393	-0.104023	1.36784	-0.228806	1.46808	-0.143483	3.17571	-0.124783	2.38205	-0.268266	W8UT26;Q6GJC1;Q6GBU0;Q5HIC8;Q2YSB4;Q2G0N1;Q2FJ93;P68791;P68790;P68789;P68788;A7WYX4;A6TZ24;A5IQA1;A0A1D4UD13;A0A122ECT3;A0A0E1ADZ5;A0A0D1FPD0;T1Y7J9;A0A133PZT1;A0A0E1XIH7;A0A0E1VK34;A0A0E0VLI7;A0A1D4XU29;A0A0U1MW86;A0A1D4YN38;A6QEJ9;A0A077W4K2;H2DFY9;A0A0H2I688;A0A069FUC8;A0A1D4ZAR1;A0A1D4ZA93;H2DFZ5;H2DFY8;H2DFY6;H2DFY4;H2DFY1;A0A033UK70;H2DFZ4;A0A1D4SEL9	W8UT26;Q6GJC1;Q6GBU0;Q5HIC8;Q2YSB4;Q2G0N1;Q2FJ93;P68791;P68790;P68789;P68788;A7WYX4;A6TZ24;A5IQA1;A0A1D4UD13;A0A122ECT3;A0A0E1ADZ5;A0A0D1FPD0;T1Y7J9;A0A133PZT1;A0A0E1XIH7;A0A0E1VK34;A0A0E0VLI7;A0A1D4XU29;A0A0U1MW86;A0A1D4YN38;A6QEJ9;A0A077W4K2;H2DFY9;A0A0H2I688;A0A069FUC8;A0A1D4ZAR1;A0A1D4ZA93	>tr|W8UT26|W8UT26_STAAU Elongation factor G OS=Staphylococcus aureus GN=fusA PE=3 SV=1;>sp|Q6GJC1|EFG_STAAR Elongation factor G OS=Staphylococcus aureus (strain MRSA252) GN=fusA PE=3 SV=3;>sp|Q6GBU0|EFG_STAAS Elongation factor G OS=Staphylococcus aureus (s
8.67517	8.80045	8.68741	8.91154	8.75398	8.88559	8.80595	8.73652	8.89155	8.97661	8.93112	8.93139	+			+		+		ATP biosynthetic process;ATP hydrolysis coupled proton transport;ATP metabolic process;ATP synthesis coupled proton transport;biosynthetic process;cation transport;cellular biosynthetic process;cellular metabolic process;cellular nitrogen compound biosynthetic process;cellular nitrogen compound metabolic process;cellular process;energy coupled proton transport, against electrochemical gradient;en…	adenyl nucleotide binding;adenyl ribonucleotide binding;ATP binding;binding;cation transmembrane transporter activity;hydrogen ion transmembrane transporter activity;hydrogen ion transporting ATP synthase activity, rotational mechanism;inorganic cation transmembrane transporter activity;ion transmembrane transporter activity;monovalent inorganic cation transmembrane transporter activity;nucleotid…	cell part;intracellular part;macromolecular complex;membrane;membrane part;plasma membrane;protein complex;proton-transporting ATP synthase complex, catalytic core F(1);proton-transporting two-sector ATPase complex, catalytic domain	Oxidative phosphorylation;Photosynthesis	ko00190;ko00195	GO:0006139;GO:0006163;GO:0006164;GO:0006753;GO:0006754;GO:0006807;GO:0006810;GO:0006811;GO:0006812;GO:0006818;GO:0008152;GO:0009058;GO:0009117;GO:0009141;GO:0009142;GO:0009144;GO:0009145;GO:0009150;GO:0009152;GO:0009165;GO:0009199;GO:0009201;GO:0009205;GO:0009206;GO:0009259;GO:0009260;GO:0009987;GO:0015672;GO:0015985;GO:0015986;GO:0015988;GO:0015991;GO:0015992;GO:0018130;GO:0034220;GO:0034641;GO:…	GO:0000166;GO:0005215;GO:0005488;GO:0005524;GO:0008324;GO:0015075;GO:0015077;GO:0015078;GO:0017076;GO:0022857;GO:0022890;GO:0022891;GO:0022892;GO:0030554;GO:0032553;GO:0032555;GO:0032559;GO:0035639;GO:0046933	GO:0005886;GO:0016020;GO:0032991;GO:0033178;GO:0043234;GO:0044424;GO:0044425;GO:0044464;GO:0045261	0	51.4	530606656	717213312	654613376	884923328	1.64342	0.961477	-0.129358	0.684741	-0.0903285	2.21106	-0.225362	0.231045	0.0390298	1.3353	-0.135033	0.875296	-0.0960032	W8UW00;T1YBC6;Q6GEX2;Q6G7K7;Q5HE97;Q2YUK1;Q2FWF0;Q2FF24;P99112;P63680;P63679;A8YY70;A7X4U3;A6U3I8;A6QIU7;A5IUP8;A0A1D4ZIH4;A0A1D4YWC2;A0A1D4QM36;A0A0U1MST7;A0A0U1MMD6;A0A0E1X8I5;A0A0E1VUK3;A0A0E1AIL0;A0A0E0VSM0;A0A0D1IRI8;A0A1D4P697;A0A077UKE4;A0A181L164;A0A069G636;A0A0H2HW78;A0A033ULT3;A0A1D4ZU32	W8UW00;T1YBC6;Q6GEX2;Q6G7K7;Q5HE97;Q2YUK1;Q2FWF0;Q2FF24;P99112;P63680;P63679;A8YY70;A7X4U3;A6U3I8;A6QIU7;A5IUP8;A0A1D4ZIH4;A0A1D4YWC2;A0A1D4QM36;A0A0U1MST7;A0A0U1MMD6;A0A0E1X8I5;A0A0E1VUK3;A0A0E1AIL0;A0A0E0VSM0;A0A0D1IRI8;A0A1D4P697;A0A077UKE4;A0A181L164	>tr|W8UW00|W8UW00_STAAU ATP synthase subunit beta OS=Staphylococcus aureus GN=atpD PE=3 SV=1;>tr|T1YBC6|T1YBC6_STAAU ATP synthase subunit beta OS=Staphylococcus aureus subsp. aureus CN1 GN=atpD PE=3 SV=1;>sp|Q6GEX2|ATPB_STAAR ATP synthase subunit beta OS=S
9.0875	9.20104	9.23525	8.96254	8.94027	8.89307	8.98303	8.72198	9.00932	8.92131	8.95492	8.73405	+	+		+				biosynthetic process;cellular biosynthetic process;cellular macromolecule biosynthetic process;cellular macromolecule metabolic process;cellular metabolic process;cellular process;cellular protein metabolic process;macromolecule biosynthetic process;macromolecule metabolic process;metabolic process;primary metabolic process;protein metabolic process;translation	binding;mRNA binding;nucleic acid binding;RNA binding;rRNA binding;structural constituent of ribosome;structural molecule activity	cell part;intracellular organelle part;intracellular part;macromolecular complex;organelle part;ribonucleoprotein complex;small ribosomal subunit	Ribosome	ko03010	GO:0006412;GO:0008152;GO:0009058;GO:0009059;GO:0009987;GO:0019538;GO:0034645;GO:0043170;GO:0044237;GO:0044238;GO:0044249;GO:0044260;GO:0044267	GO:0003676;GO:0003723;GO:0003729;GO:0003735;GO:0005198;GO:0005488;GO:0019843	GO:0015935;GO:0030529;GO:0032991;GO:0044422;GO:0044424;GO:0044446;GO:0044464	0	24.099	1510266624	856870016	836859968	759246656	1.50058	2.10664	0.242638	1.24206	0.269819	1.68723	0.304505	0.104155	0.0271807	0.109455	0.0346858	0.359646	0.0618664	T1YAQ4;Q6GEI9;Q6G777;Q5HDW4;Q2YYQ2;Q2FW12;Q2FEP5;P66554;P66553;P66552;A7X5F5;A6QJ86;A0A1D4Y8Z1;A0A1D4BCC8;A0A0E1XMB1;A0A0E1VNQ1;A0A0E1AIW7;A0A0E0VR82;A0A0D1HMM2;A0A077UU26;A0A181JGY0;A0A0H2I0F9;A0A069FNV6;A0A1D4Q3W3	T1YAQ4;Q6GEI9;Q6G777;Q5HDW4;Q2YYQ2;Q2FW12;Q2FEP5;P66554;P66553;P66552;A7X5F5;A6QJ86;A0A1D4Y8Z1;A0A1D4BCC8;A0A0E1XMB1;A0A0E1VNQ1;A0A0E1AIW7;A0A0E0VR82;A0A0D1HMM2;A0A077UU26;A0A181JGY0;A0A0H2I0F9;A0A069FNV6	>tr|T1YAQ4|T1YAQ4_STAAU 30S ribosomal protein S3 OS=Staphylococcus aureus subsp. aureus CN1 GN=rpsC PE=3 SV=1;>sp|Q6GEI9|RS3_STAAR 30S ribosomal protein S3 OS=Staphylococcus aureus (strain MRSA252) GN=rpsC PE=3 SV=1;>sp|Q6G777|RS3_STAAS 30S ribosomal prote
9.18806	9.36694	9.28432	9.22253	9.15091	9.2447	9.40666	9.36767	9.24062	9.54361	9.47803	9.47263	+			+		+	+	catabolic process;cellular catabolic process;cellular metabolic process;cellular nitrogen compound catabolic process;cellular nitrogen compound metabolic process;cellular process;GTP catabolic process;GTP metabolic process;heterocycle catabolic process;heterocycle metabolic process;metabolic process;nitrogen compound metabolic process;nucleobase-containing compound catabolic process;nucleobase-co…	binding;catalytic activity;GTP binding;GTPase activity;guanyl nucleotide binding;guanyl ribonucleotide binding;hydrolase activity;hydrolase activity, acting on acid anhydrides;hydrolase activity, acting on acid anhydrides, in phosphorus-containing anhydrides;nucleic acid binding;nucleoside-triphosphatase activity;nucleotide binding;purine nucleotide binding;purine ribonucleoside triphosphate bind…	cell part;cytoplasm;intracellular part	Plant-pathogen interaction	ko04626	GO:0006139;GO:0006163;GO:0006184;GO:0006195;GO:0006753;GO:0006807;GO:0008152;GO:0009056;GO:0009117;GO:0009141;GO:0009143;GO:0009144;GO:0009146;GO:0009150;GO:0009154;GO:0009166;GO:0009199;GO:0009203;GO:0009205;GO:0009207;GO:0009259;GO:0009261;GO:0009987;GO:0034641;GO:0034655;GO:0044237;GO:0044238;GO:0044248;GO:0044270;GO:0044281;GO:0046039;GO:0046483;GO:0046700;GO:0055086;GO:0072521;GO:0072523	GO:0000166;GO:0003676;GO:0003723;GO:0003746;GO:0003824;GO:0003924;GO:0005488;GO:0005525;GO:0008135;GO:0016462;GO:0016787;GO:0016817;GO:0016818;GO:0017076;GO:0017111;GO:0019001;GO:0032553;GO:0032555;GO:0032561;GO:0035639	GO:0005737;GO:0044424;GO:0044464	0	43.103	1931400064	1613833344	2207566592	3157233408	2.28348	0.554247	0.073726	0.335552	-0.0585457	1.74263	-0.218315	1.08019	-0.132272	1.35582	-0.15977	2.88512	-0.292041	W8TRT9;T1Y864;Q6GJC0;Q6GBT9;Q5HIC7;Q2YSB3;Q2G0N0;Q2FJ92;P99152;P64029;P64028;A8YZP5;A7WYX6;A6TZ25;A6QEK0;A5IQA2;A0A0E1XAF4;A0A0E1VM52;A0A0E1AFN5;A0A0E0VMY7;A0A0D1HID1;A0A0U1MF82;A0A077UHH2;A0A1D3Y9U0;A0A181DV42;A0A1B3YQN7;A0A1B3ZP73;C3RXZ2;C3RXZ1;Q93PV8;A0A0H2I655;D7RM11;A0A089VDX4;E2GH38;E2GH27;A0A089VEQ4;D7RM10;D7RM09;A0A089VA15;Q9EZW7;A0A069FST3;B9UDT1;A7L756;R9TC11;A0A1E5J9T2;A0A033UHS1;Q200B…	W8TRT9;T1Y864;Q6GJC0;Q6GBT9;Q5HIC7;Q2YSB3;Q2G0N0;Q2FJ92;P99152;P64029;P64028;A8YZP5;A7WYX6;A6TZ25;A6QEK0;A5IQA2;A0A0E1XAF4;A0A0E1VM52;A0A0E1AFN5;A0A0E0VMY7;A0A0D1HID1;A0A0U1MF82;A0A077UHH2;A0A1D3Y9U0;A0A181DV42;A0A1B3YQN7;A0A1B3ZP73;C3RXZ2;C3RXZ1;Q93PV8;A0A0H2I655;D7RM11;A0A089VDX4;E2GH38;E2GH27;A0A089VEQ4;D7RM10;D7RM09;A0A089VA15;Q9EZW7;A0A069FST3	>tr|W8TRT9|W8TRT9_STAAU Elongation factor Tu OS=Staphylococcus aureus GN=tufA PE=3 SV=1;>tr|T1Y864|T1Y864_STAAU Elongation factor Tu OS=Staphylococcus aureus subsp. aureus CN1 GN=tuf PE=3 SV=1;>sp|Q6GJC0|EFTU_STAAR Elongation factor Tu OS=Staphylococcus au
NaN	7.60182	7.19654	7.20645	6.27676	6.90764	6.40142	NaN	6.13392	6.50025	6.38819	6.4062	+		+	+				alanine catabolic process;alanine metabolic process;amine catabolic process;amine metabolic process;carboxylic acid catabolic process;carboxylic acid metabolic process;catabolic process;cellular amine metabolic process;cellular amino acid catabolic process;cellular amino acid metabolic process;cellular catabolic process;cellular ketone metabolic process;cellular metabolic process;cellular nitroge…	alanine dehydrogenase activity;catalytic activity;oxidoreductase activity;oxidoreductase activity, acting on the CH-NH2 group of donors		Alanine, aspartate and glutamate metabolism;Taurine and hypotaurine metabolism	ko00250;ko00430	GO:0006082;GO:0006520;GO:0006522;GO:0006524;GO:0006807;GO:0008152;GO:0009056;GO:0009063;GO:0009078;GO:0009080;GO:0009308;GO:0009310;GO:0009987;GO:0016054;GO:0019752;GO:0034641;GO:0042180;GO:0042851;GO:0042853;GO:0043436;GO:0044106;GO:0044237;GO:0044238;GO:0044248;GO:0044281;GO:0044282;GO:0046395	GO:0000286;GO:0003824;GO:0016491;GO:0016638		0	40.105	18567000	8687167	1.29377e+06	2.71887e+06	1.43817	0.666734	0.60223	1.36561	1.13151	2.0613	0.967632	0.609988	0.529279	0.636773	-0.163877	0.591021	0.365402	X5EHM6;Q8NW54;Q6GFZ8;Q6G8L8;Q5HF65;Q2FXL7;Q2FG29;A0A1D4UVT9;A0A1D4KS46;A0A1D4JLY7;A0A1D4FLB3;A0A1B3ZQP1;A0A181JU21;A0A181JB20;A0A181G8N5;A0A181DN95;A0A0Y9ZBJ7;A0A0U1MMU5;A0A0H3KDA8;A0A0E1AH75;A0A0D1I8V2;A0A0E1X6W5;A0A0E1VQK4;T1YA73;A0A1D4IC65;A0A1D4Z846;Q99TF4;Q931P7;A0A1D7UI18;A0A1D4LHE8;A0A1D4CX07;A0A0E0VPQ1;A0A0U1MQF6;A0A077UNF5;Q2YTD1;A0A1D4RHN8;A0A181FAE3;A0A133PVH1;A0A181G1Y8;A0A1E5JEG8;A0A…	X5EHM6;Q8NW54;Q6GFZ8;Q6G8L8;Q5HF65;Q2FXL7;Q2FG29;A0A1D4UVT9;A0A1D4KS46;A0A1D4JLY7;A0A1D4FLB3;A0A1B3ZQP1;A0A181JU21;A0A181JB20;A0A181G8N5;A0A181DN95;A0A0Y9ZBJ7;A0A0U1MMU5;A0A0H3KDA8;A0A0E1AH75;A0A0D1I8V2;A0A0E1X6W5;A0A0E1VQK4;T1YA73;A0A1D4IC65;A0A1D4Z846;Q99TF4;Q931P7;A0A1D7UI18;A0A1D4LHE8;A0A1D4CX07;A0A0E0VPQ1;A0A0U1MQF6;A0A077UNF5;Q2YTD1;A0A1D4RHN8;A0A181FAE3;A0A133PVH1;A0A181G1Y8	>tr|X5EHM6|X5EHM6_STAAU Alanine dehydrogenase OS=Staphylococcus aureus GN=ald2_2 PE=3 SV=1;>sp|Q8NW54|DHA2_STAAW Alanine dehydrogenase 2 OS=Staphylococcus aureus (strain MW2) GN=ald2 PE=3 SV=1;>sp|Q6GFZ8|DHA2_STAAR Alanine dehydrogenase 2 OS=Staphylococcus
NaN	6.62399	6.56677	6.55677	6.68104	6.5097	6.91403	6.72748	6.98285	6.78626	6.55292	6.66736	+				+			biosynthetic process;carboxylic acid biosynthetic process;carboxylic acid metabolic process;cellular biosynthetic process;cellular ketone metabolic process;cellular lipid metabolic process;cellular metabolic process;cellular process;fatty acid biosynthetic process;fatty acid elongation;fatty acid metabolic process;lipid biosynthetic process;lipid metabolic process;metabolic process;monocarboxylic…	3-oxoacyl-[acyl-carrier-protein] reductase (NADPH) activity;binding;catalytic activity;coenzyme binding;cofactor binding;fatty acid synthase activity;NAD binding;NADP binding;nucleotide binding;oxidoreductase activity;oxidoreductase activity, acting on CH-OH group of donors;oxidoreductase activity, acting on the CH-OH group of donors, NAD or NADP as acceptor;transferase activity;transferase activ…		Biosynthesis of unsaturated fatty acids;Fatty acid biosynthesis	ko00061;ko01040	GO:0006082;GO:0006629;GO:0006631;GO:0006633;GO:0008152;GO:0008610;GO:0009058;GO:0009987;GO:0016053;GO:0019752;GO:0030497;GO:0032787;GO:0042180;GO:0043436;GO:0044237;GO:0044238;GO:0044249;GO:0044255;GO:0044281;GO:0044283;GO:0046394	GO:0000166;GO:0003824;GO:0004312;GO:0004316;GO:0005488;GO:0016491;GO:0016614;GO:0016616;GO:0016740;GO:0016746;GO:0016747;GO:0048037;GO:0050661;GO:0050662;GO:0051287		0	24.616	2.63167e+06	3.87847e+06	7718700	4.77807e+06	1.35259	0.0632136	0.0128752	1.15857	-0.279405	0.326002	-0.0734681	1.47575	-0.292281	0.946751	0.205937	0.437796	-0.0863433	Q5TKS2;Q2FZ53;A0A1D4PRB4;A0A1D4KPC3;A0A1D3WZT6;A0A0U1MMN4;A0A0U1MIT4;A0A0H3KCE2;A0A0H2XJC9;A0A0E1AG36;A0A0D1H721;A0A077VGP3;T1Y9C9;Q6GHK4;Q6G9Y2;Q5HGK2;P99093;P0A0I0;P0A0H9;A0A1B3ZN60;A0A133Q0J8;A0A0E1X6D2;A0A0E1VI95;A0A0E0VNH7;A0A1D4UIB2;A0A169HBS3;A0A1D5ACM9;A0A0H2HY60	Q5TKS2;Q2FZ53;A0A1D4PRB4;A0A1D4KPC3;A0A1D3WZT6;A0A0U1MMN4;A0A0U1MIT4;A0A0H3KCE2;A0A0H2XJC9;A0A0E1AG36;A0A0D1H721;A0A077VGP3;T1Y9C9;Q6GHK4;Q6G9Y2;Q5HGK2;P99093;P0A0I0;P0A0H9;A0A1B3ZN60;A0A133Q0J8;A0A0E1X6D2;A0A0E1VI95;A0A0E0VNH7;A0A1D4UIB2;A0A169HBS3	>tr|Q5TKS2|Q5TKS2_STAAU Beta-ketoacyl-ACP reductase (Fragment) OS=Staphylococcus aureus GN=fabG PE=4 SV=1;>tr|Q2FZ53|Q2FZ53_STAA8 3-oxoacyl-(Acyl-carrier-protein) reductase, putative OS=Staphylococcus aureus (strain NCTC 8325) GN=SAOUHSC_01199 PE=1 SV=1;>t
NaN	7.10619	6.81493	6.59083	NaN	6.32984	6.49805	6.46061	NaN	6.39515	6.39051	NaN	+					+		amine biosynthetic process;amine metabolic process;arginine biosynthetic process;arginine metabolic process;biosynthetic process;carboxylic acid biosynthetic process;carboxylic acid metabolic process;cellular amine metabolic process;cellular amino acid biosynthetic process;cellular amino acid metabolic process;cellular biosynthetic process;cellular ketone metabolic process;cellular metabolic proc…	adenyl nucleotide binding;adenyl ribonucleotide binding;argininosuccinate synthase activity;ATP binding;binding;catalytic activity;ligase activity;ligase activity, forming carbon-nitrogen bonds;nucleotide binding;purine nucleotide binding;purine ribonucleoside triphosphate binding;purine ribonucleotide binding;ribonucleotide binding	cell part;cytoplasm;intracellular part	Alanine, aspartate and glutamate metabolism;Arginine and proline metabolism	ko00250;ko00330	GO:0006082;GO:0006520;GO:0006525;GO:0006526;GO:0006807;GO:0008152;GO:0008652;GO:0009058;GO:0009064;GO:0009084;GO:0009308;GO:0009309;GO:0009987;GO:0016053;GO:0019752;GO:0034641;GO:0042180;GO:0043436;GO:0044106;GO:0044237;GO:0044238;GO:0044249;GO:0044271;GO:0044281;GO:0044283;GO:0046394	GO:0000166;GO:0003824;GO:0004055;GO:0005488;GO:0005524;GO:0016874;GO:0016879;GO:0017076;GO:0030554;GO:0032553;GO:0032555;GO:0032559;GO:0035639	GO:0005737;GO:0044424;GO:0044464	0	42.793	6.43343e+06	2011700	2.01207e+06	1647200	1.34866	0.903681	0.500224	1.08711	0.481232	1.22217	0.567731	0.0464083	-0.0189924	1.35258	0.086499	0.182758	0.0675066	A0A1D4IQK2;Q8NXF2;Q6GIC7;Q6GAW5;Q5HHC4;Q2YWS4;Q2FZU1;Q2FIB4;P63645;P63644;A8Z067;A7X0H5;A6U068;A6QFH2;A5IRD9;A0A1D4Z4A9;A0A1D4VU43;A0A1D4U789;A0A1D4TD55;A0A1D4RJY0;A0A1D4MYJ5;A0A1D4JXK6;A0A1D4JC37;A0A1D4J8N8;A0A1D4IAQ3;A0A1D4GSJ6;A0A1D4FMP8;A0A1D3YW08;A0A1B3Y3T2;A0A181GN58;A0A181G570;A0A170PZ77;A0A163SKE5;A0A0Z0MAW9;A0A0U1MJF3;A0A0U1MH20;A0A0E1X9D0;A0A0E1VJB0;A0A0E1AEQ7;A0A0D6WAS8;A0A0D1I891;T1Y9…	A0A1D4IQK2;Q8NXF2;Q6GIC7;Q6GAW5;Q5HHC4;Q2YWS4;Q2FZU1;Q2FIB4;P63645;P63644;A8Z067;A7X0H5;A6U068;A6QFH2;A5IRD9;A0A1D4Z4A9;A0A1D4VU43;A0A1D4U789;A0A1D4TD55;A0A1D4RJY0;A0A1D4MYJ5;A0A1D4JXK6;A0A1D4JC37;A0A1D4J8N8;A0A1D4IAQ3;A0A1D4GSJ6;A0A1D4FMP8;A0A1D3YW08;A0A1B3Y3T2;A0A181GN58;A0A181G570;A0A170PZ77;A0A163SKE5;A0A0Z0MAW9;A0A0U1MJF3;A0A0U1MH20;A0A0E1X9D0;A0A0E1VJB0;A0A0E1AEQ7;A0A0D6WAS8;A0A0D1I891;T1Y9…	>tr|A0A1D4IQK2|A0A1D4IQK2_STAAU Argininosuccinate synthase OS=Staphylococcus aureus GN=argG PE=3 SV=1;>sp|Q8NXF2|ASSY_STAAW Argininosuccinate synthase OS=Staphylococcus aureus (strain MW2) GN=argG PE=3 SV=1;>sp|Q6GIC7|ASSY_STAAR Argininosuccinate synthase
6.80451	6.98615	7.13751	6.94108	6.98511	6.62024	6.61057	6.54938	6.64519	6.42256	NaN	6.67258	+		+													0	25.577	9928900	7.52173e+06	4013300	2.45033e+06	1.33229	0.352691	0.127251	1.69409	0.374345	1.15349	0.428493	0.978435	0.247094	0.203682	0.0541477	0.734813	0.301242	A0A1D4PHM4	A0A1D4PHM4	>tr|A0A1D4PHM4|A0A1D4PHM4_STAAU 30S ribosomal protein S13 OS=Staphylococcus aureus GN=alsS_1 PE=3 SV=1
6.57697	NaN	NaN	6.60009	NaN	6.65075	6.77267	6.54515	6.84427	7.09465	7.0271	6.95124	+					+	+	multi-organism process;pathogenesis	adenyl nucleotide binding;adenyl ribonucleotide binding;ATP binding;binding;catalytic activity;hydrolase activity;hydrolase activity, acting on acid anhydrides;hydrolase activity, acting on acid anhydrides, in phosphorus-containing anhydrides;nucleoside-triphosphatase activity;nucleotide binding;purine nucleotide binding;purine ribonucleoside triphosphate binding;purine ribonucleotide binding;pyr…				GO:0009405;GO:0051704	GO:0000166;GO:0003824;GO:0005488;GO:0005524;GO:0016462;GO:0016787;GO:0016817;GO:0016818;GO:0017076;GO:0017111;GO:0030554;GO:0032553;GO:0032555;GO:0032559;GO:0035639		0	77.835	1258500	2.81883e+06	5.47333e+06	10672333	1.70491	0	-0.0484481	0	-0.143719	0	-0.447356	0.320292	-0.0952705	1.42408	-0.303638	2.22891	-0.398908	T1YDC1;Q99R88;Q8NUR7;Q7A3F4;Q6G6C6;Q5HD02;Q2FV74;Q2FDV8;A0A1D7UKC8;A0A1D4IUK2;A0A1D4HZ67;A0A1D4CSI7;A0A1B3YB52;A0A1B3XZ10;A0A181GS01;A0A181FI90;A0A181FEE1;A0A173KQY3;A0A173KJS0;A0A0H3KAL9;A0A0E1VMM3;A0A0E1ALQ9;A0A0D3QAW4;A0A0E0VTG1;A0A0Z2H1R9;A0A1D4LE30;A0A1B3Z0H9;A0A1D3VA01;Q6GDQ0;A0A0Z1B548;A0A0U1MT72;A0A1D4F251;A0A181HF18;A0A181GZ71;A0A0E1XDC7;A0A033UDI1;A0A077UTD0;Q2YWB1;A0A1D4Z8Q8;A0A1D4W9J3…	T1YDC1;Q99R88;Q8NUR7;Q7A3F4;Q6G6C6;Q5HD02;Q2FV74;Q2FDV8;A0A1D7UKC8;A0A1D4IUK2;A0A1D4HZ67;A0A1D4CSI7;A0A1B3YB52;A0A1B3XZ10;A0A181GS01;A0A181FI90;A0A181FEE1;A0A173KQY3;A0A173KJS0;A0A0H3KAL9;A0A0E1VMM3;A0A0E1ALQ9;A0A0D3QAW4;A0A0E0VTG1;A0A0Z2H1R9;A0A1D4LE30;A0A1B3Z0H9;A0A1D3VA01;Q6GDQ0;A0A0Z1B548;A0A0U1MT72;A0A1D4F251;A0A181HF18;A0A181GZ71;A0A0E1XDC7;A0A033UDI1;A0A077UTD0;Q2YWB1;A0A1D4Z8Q8;A0A1D4W9J3…	>tr|T1YDC1|T1YDC1_STAAU Uncharacterized protein OS=Staphylococcus aureus subsp. aureus CN1 GN=SAKOR_02538 PE=4 SV=1;>sp|Q99R88|CLPL_STAAM ATP-dependent Clp protease ATP-binding subunit ClpL OS=Staphylococcus aureus (strain Mu50 / ATCC 700699) GN=clpL PE=3
6.46888	6.5993	6.59149	6.63867	6.48899	6.65979	6.75128	6.74092	6.86502	7.07085	7.13101	6.84034	+		+	+	+		+	biosynthetic process;cellular biosynthetic process;cellular macromolecule biosynthetic process;cellular macromolecule metabolic process;cellular metabolic process;cellular process;cellular protein metabolic process;macromolecule biosynthetic process;macromolecule metabolic process;metabolic process;primary metabolic process;protein metabolic process;translation	binding;nucleic acid binding;RNA binding;structural constituent of ribosome;structural molecule activity	cell part;cytoplasmic part;intracellular non-membrane-bounded organelle;intracellular organelle;intracellular part;macromolecular complex;non-membrane-bounded organelle;organelle;ribonucleoprotein complex;ribosome	Ribosome	ko03010	GO:0006412;GO:0008152;GO:0009058;GO:0009059;GO:0009987;GO:0019538;GO:0034645;GO:0043170;GO:0044237;GO:0044238;GO:0044249;GO:0044260;GO:0044267	GO:0003676;GO:0003723;GO:0003735;GO:0005198;GO:0005488	GO:0005840;GO:0030529;GO:0032991;GO:0043226;GO:0043228;GO:0043229;GO:0043232;GO:0044424;GO:0044444;GO:0044464	0	43.309	3.60737e+06	4001200	6.15853e+06	10738900	2.66843	0.246389	-0.0425928	1.79557	-0.232515	2.02984	-0.460842	1.32933	-0.189922	1.10581	-0.228327	1.80546	-0.418249	Q99U14;Q8NWM8;Q7A5J0;Q6G987;Q5HFU7;Q2FYF9;A0A1E5JD98;A0A1D4UPF7;A0A1D4U382;A0A1D4PQV9;A0A1D4NKR6;A0A1D4HHJ1;A0A1D4DBS4;A0A1D4CN98;A0A1D3WC26;A0A1D3VAS3;A0A181KC55;A0A181F8Y0;A0A181EAI5;A0A179E9H4;A0A0U1MMH7;A0A0H3K8N9;A0A0H2XIC6;A0A0E1AGH4;A0A0D1H9E6;A0A0B4NAS5;A0A1D4IEI5;T1YAP8;A0A0E1VJH6;A0A1B3YRT5;Q6GGT5;A0A1D4XFK8;A0A1D3XQR7;A0A181DWW5;A0A113GNS0;A0A0E1X765;A0A163TLW2;A0A0U1MPD1;A0A0E0VPW3;A0…	Q99U14;Q8NWM8;Q7A5J0;Q6G987;Q5HFU7;Q2FYF9;A0A1E5JD98;A0A1D4UPF7;A0A1D4U382;A0A1D4PQV9;A0A1D4NKR6;A0A1D4HHJ1;A0A1D4DBS4;A0A1D4CN98;A0A1D3WC26;A0A1D3VAS3;A0A181KC55;A0A181F8Y0;A0A181EAI5;A0A179E9H4;A0A0U1MMH7;A0A0H3K8N9;A0A0H2XIC6;A0A0E1AGH4;A0A0D1H9E6;A0A0B4NAS5;A0A1D4IEI5;T1YAP8;A0A0E1VJH6;A0A1B3YRT5;Q6GGT5;A0A1D4XFK8;A0A1D3XQR7;A0A181DWW5;A0A113GNS0;A0A0E1X765;A0A163TLW2;A0A0U1MPD1;A0A0E0VPW3;A0…	>sp|Q99U14|RS1_STAAM 30S ribosomal protein S1 OS=Staphylococcus aureus (strain Mu50 / ATCC 700699) GN=rpsA PE=3 SV=1;>sp|Q8NWM8|RS1_STAAW 30S ribosomal protein S1 OS=Staphylococcus aureus (strain MW2) GN=rpsA PE=3 SV=1;>sp|Q7A5J0|RS1_STAAN 30S ribosomal pr
NaN	NaN	6.57943	6.65819	NaN	NaN	6.70988	6.83198	6.77613	6.88762	6.9236	6.99393	+					+		amine biosynthetic process;amine metabolic process;aromatic amino acid family biosynthetic process;aromatic amino acid family metabolic process;aromatic compound biosynthetic process;biosynthetic process;carboxylic acid biosynthetic process;carboxylic acid metabolic process;cellular amine metabolic process;cellular amino acid biosynthetic process;cellular amino acid metabolic process;cellular aro…	aldehyde-lyase activity;carbon-carbon lyase activity;catalytic activity;lyase activity		Phenylalanine, tyrosine and tryptophan biosynthesis	ko00400	GO:0006082;GO:0006520;GO:0006725;GO:0006807;GO:0008152;GO:0008652;GO:0009058;GO:0009072;GO:0009073;GO:0009308;GO:0009309;GO:0009987;GO:0016053;GO:0019438;GO:0019752;GO:0034641;GO:0042180;GO:0043436;GO:0043648;GO:0044106;GO:0044237;GO:0044238;GO:0044249;GO:0044271;GO:0044281;GO:0044283;GO:0046394;GO:0046417	GO:0003824;GO:0016829;GO:0016830;GO:0016832		0	29.188	1.26563e+06	1517300	5.96367e+06	8656033	1.58276	0	-0.0787635	0	-0.193233	0	-0.355621	0	-0.114469	1.58276	-0.162388	0	-0.276857	A0A1D4ZYQ2;A0A1B3YPA0;W8U570;T1YAV9;Q2G248;A0A1D4TFB3;A0A1D4QX64;A0A1D4FJ47;A0A1D4DEC9;A0A1D4AKF4;A0A181II96;A0A181HHB4;A0A181EJ05;A0A0Y9CEB8;A0A0U1MQ51;A0A0H3K927;A0A0H3JWR5;A0A0H3JVS3;A0A0H3JQG7;A0A0H2XI85;A0A0H2WZK6;A0A0H2HVM8;A0A0E1X4I7;A0A0E1VGN3;A0A0E1AJ48;A0A0E0VPY9;A0A0D1I8N4;A0A090LZA4;A0A077URZ1;A0A069G803	A0A1D4ZYQ2;A0A1B3YPA0;W8U570;T1YAV9;Q2G248;A0A1D4TFB3;A0A1D4QX64;A0A1D4FJ47;A0A1D4DEC9;A0A1D4AKF4;A0A181II96;A0A181HHB4;A0A181EJ05;A0A0Y9CEB8;A0A0U1MQ51;A0A0H3K927;A0A0H3JWR5;A0A0H3JVS3;A0A0H3JQG7;A0A0H2XI85;A0A0H2WZK6;A0A0H2HVM8;A0A0E1X4I7;A0A0E1VGN3;A0A0E1AJ48;A0A0E0VPY9;A0A0D1I8N4;A0A090LZA4;A0A077URZ1;A0A069G803	>tr|A0A1D4ZYQ2|A0A1D4ZYQ2_STAAU Chorismate mutase I / 2-keto-3-deoxy-D-arabino-heptulosonate-7-phosphate synthase I beta, AroH/AroA I beta OS=Staphylococcus aureus GN=aroA_2 PE=4 SV=1;>tr|A0A1B3YPA0|A0A1B3YPA0_STAAU Protein AroA OS=Staphylococcus aureus su
6.71394	6.79853	6.75994	6.87311	6.74184	6.86175	6.81271	6.72867	6.84562	7.0159	6.94289	6.93432	+			+		+	+	biosynthetic process;metabolic process	binding;catalytic activity;cofactor binding;pyridoxal phosphate binding;transaminase activity;transferase activity;transferase activity, transferring nitrogenous groups;vitamin B6 binding;vitamin binding		Lysine biosynthesis	ko00300	GO:0008152;GO:0009058	GO:0003824;GO:0005488;GO:0008483;GO:0016740;GO:0016769;GO:0019842;GO:0030170;GO:0048037;GO:0070279		0	40.452	5739100	6.75293e+06	6286400	9245700	2.01138	0.631343	-0.0680962	0.376643	-0.0381926	2.35993	-0.206897	0.212745	0.0299036	1.75165	-0.168704	1.31759	-0.1388	A0A1D5A7E6;Q2FZL1;A0A1D4YJD4;A0A1D4WJZ3;A0A1D4UEI9;A0A1D4TY15;A0A1D4TQK6;A0A1D4SUR9;A0A1D4M6W7;A0A1D4JMD4;A0A1D4JL07;A0A1D4I5B8;A0A1D4H0D1;A0A1D4FCB8;A0A1D4BF15;A0A1D4A4E0;A0A1B3XZB4;A0A181IEI5;A0A181HBU1;A0A181G8T3;A0A169XJU0;A0A168TFF4;A0A168HUK9;A0A114EFA6;A0A0U1MJE5;A0A0H3K7A7;A0A0H3JZN6;A0A0H3JQX7;A0A0H3JKL9;A0A0H2XFA8;A0A0H2WWW6;A0A0E1X6W7;A0A0E1VSX2;A0A0E1AFC7;A0A0D6HV28;A0A0D1K195;T1Y883;…	A0A1D5A7E6;Q2FZL1;A0A1D4YJD4;A0A1D4WJZ3;A0A1D4UEI9;A0A1D4TY15;A0A1D4TQK6;A0A1D4SUR9;A0A1D4M6W7;A0A1D4JMD4;A0A1D4JL07;A0A1D4I5B8;A0A1D4H0D1;A0A1D4FCB8;A0A1D4BF15;A0A1D4A4E0;A0A1B3XZB4;A0A181IEI5;A0A181HBU1;A0A181G8T3;A0A169XJU0;A0A168TFF4;A0A168HUK9;A0A114EFA6;A0A0U1MJE5;A0A0H3K7A7;A0A0H3JZN6;A0A0H3JQX7;A0A0H3JKL9;A0A0H2XFA8;A0A0H2WWW6;A0A0E1X6W7;A0A0E1VSX2;A0A0E1AFC7;A0A0D6HV28;A0A0D1K195;T1Y883;…	>tr|A0A1D5A7E6|A0A1D5A7E6_STAAU Aminotransferase OS=Staphylococcus aureus GN=patA PE=3 SV=1;>tr|Q2FZL1|Q2FZL1_STAA8 Aminotransferase OS=Staphylococcus aureus (strain NCTC 8325) GN=SAOUHSC_00989 PE=3 SV=1;>tr|A0A1D4YJD4|A0A1D4YJD4_STAAU Aminotransferase OS=
6.73748	6.73132	6.71582	6.77875	6.72773	6.80781	6.7625	6.75432	6.79859	6.86331	6.86474	7.01603	+		+	+				biosynthetic process;cellular biosynthetic process;cellular macromolecule biosynthetic process;cellular macromolecule metabolic process;cellular metabolic process;cellular nitrogen compound metabolic process;cellular process;macromolecule biosynthetic process;macromolecule metabolic process;metabolic process;nitrogen compound metabolic process;nucleic acid metabolic process;nucleobase-containing …	binding;DNA binding;nucleic acid binding;nucleic acid binding transcription factor activity;sequence-specific DNA binding transcription factor activity				GO:0006139;GO:0006351;GO:0006807;GO:0008152;GO:0009058;GO:0009059;GO:0009987;GO:0016070;GO:0032774;GO:0034641;GO:0034645;GO:0043170;GO:0044237;GO:0044238;GO:0044249;GO:0044260;GO:0090304	GO:0001071;GO:0003676;GO:0003677;GO:0003700;GO:0005488		0	22.57	5.34937e+06	5924900	5.91877e+06	8.33323e+06	2.05449	0.825047	-0.0432237	1.35398	-0.0435945	1.66252	-0.186487	0.00448474	-0.00037082	1.27749	-0.142893	1.20628	-0.143264	A0A0E1XLE5;A0A1D4XXY3;A0A1D4UZR4;A0A1D4RYP7;A0A1D4FAP9;A0A1D4BN02;A0A1D3W419;A0A181J5T9;A0A181GZK6;A0A181EI70;A0A0K6Z0X1;A0A1D4L535;Q6PSU0;A0A0E1APU5;A0A0D1FA20;A0A0H2WX84;T1YC82;A0A142G9D2;A0A133QA80;A0A0H3KAH7;A0A0H3JXH5;A0A0H3JN11;A0A0H2XI75;A0A0E1VPS2;A0A0E0VS27;Q2FV83;A0A1B3YY13;A0A0H3JZ57;A0A181ILF0;A0A069FU47	A0A0E1XLE5;A0A1D4XXY3;A0A1D4UZR4;A0A1D4RYP7;A0A1D4FAP9;A0A1D4BN02;A0A1D3W419;A0A181J5T9;A0A181GZK6;A0A181EI70;A0A0K6Z0X1;A0A1D4L535;Q6PSU0;A0A0E1APU5;A0A0D1FA20;A0A0H2WX84;T1YC82;A0A142G9D2;A0A133QA80;A0A0H3KAH7;A0A0H3JXH5;A0A0H3JN11;A0A0H2XI75;A0A0E1VPS2;A0A0E0VS27;Q2FV83;A0A1B3YY13;A0A0H3JZ57;A0A181ILF0	>tr|A0A0E1XLE5|A0A0E1XLE5_STAAU Transcriptional regulator, LysR family OS=Staphylococcus aureus subsp. aureus MN8 GN=HMPREF0769_10608 PE=4 SV=1;>tr|A0A1D4XXY3|A0A1D4XXY3_STAAU LysR family regulatory protein CidR OS=Staphylococcus aureus GN=cidR PE=4 SV=1;>
NaN	6.63302	6.71251	6.71583	NaN	6.8458	6.65887	6.6852	6.64909	6.89046	6.87345	6.80825	+			+		+		alcohol biosynthetic process;alcohol metabolic process;biosynthetic process;carbohydrate biosynthetic process;carbohydrate metabolic process;cellular biosynthetic process;cellular carbohydrate biosynthetic process;cellular carbohydrate metabolic process;cellular metabolic process;cellular process;gluconeogenesis;glucose metabolic process;hexose biosynthetic process;hexose metabolic process;metabo…	adenyl nucleotide binding;adenyl ribonucleotide binding;ATP binding;binding;biotin carboxylase activity;catalytic activity;cation binding;DNA binding;ion binding;ligase activity;ligase activity, forming carbon-carbon bonds;ligase activity, forming carbon-nitrogen bonds;metal ion binding;nucleic acid binding;nucleotide binding;purine nucleotide binding;purine ribonucleoside triphosphate binding;pu…		Citrate cycle (TCA cycle);Pyruvate metabolism	ko00020;ko00620	GO:0005975;GO:0005996;GO:0006006;GO:0006066;GO:0006094;GO:0008152;GO:0009058;GO:0009987;GO:0016051;GO:0019318;GO:0019319;GO:0034637;GO:0044237;GO:0044238;GO:0044249;GO:0044262;GO:0044281;GO:0044283;GO:0046165;GO:0046364	GO:0000166;GO:0003676;GO:0003677;GO:0003824;GO:0004075;GO:0004736;GO:0005488;GO:0005524;GO:0016874;GO:0016879;GO:0016885;GO:0017076;GO:0030554;GO:0032553;GO:0032555;GO:0032559;GO:0035639;GO:0043167;GO:0043169;GO:0046872		0	128.55	3151300	4.06973e+06	4.62017e+06	7.22447e+06	1.88445	0.534856	-0.108048	0.0890857	0.00837692	1.61111	-0.18462	0.982877	0.116425	2.67672	-0.192997	0.552715	-0.0765716	Q2G2C1;A0A1E5JDB6;A0A1D4B761;A0A181GR38;A0A179APE7;A0A167U200;A0A0H2XGF8;A0A0H2WZK5;A0A0E8G8A7;A0A0E1XH07;A0A0E1AJU7;A0A1D4YFW6;A0A1D4Q9Z9;A0A1D4L2F6;A0A1D4JI49;A0A1D4IRZ7;A0A163V0R2;A0A0H3K838;A0A1D4YIZ3;A0A1D4VDI6;A0A1D4UQZ0;A0A1D4SYR2;A0A1D4MXK8;A0A1D4M2N4;A0A1D4H526;A0A1D4FCF2;A0A1D3ZUX2;A0A1D3X9Q2;A0A1D3VUX2;A0A1B3XWU1;A0A181GZ18;A0A181EC60;A0A169LLT1;A0A163NJ65;A0A0Z2FDP5;A0A0U1MY94;A0A0U1M…	Q2G2C1;A0A1E5JDB6;A0A1D4B761;A0A181GR38;A0A179APE7;A0A167U200;A0A0H2XGF8;A0A0H2WZK5;A0A0E8G8A7;A0A0E1XH07;A0A0E1AJU7;A0A1D4YFW6;A0A1D4Q9Z9;A0A1D4L2F6;A0A1D4JI49;A0A1D4IRZ7;A0A163V0R2;A0A0H3K838;A0A1D4YIZ3;A0A1D4VDI6;A0A1D4UQZ0;A0A1D4SYR2;A0A1D4MXK8;A0A1D4M2N4;A0A1D4H526;A0A1D4FCF2;A0A1D3ZUX2;A0A1D3X9Q2;A0A1D3VUX2;A0A1B3XWU1;A0A181GZ18;A0A181EC60;A0A169LLT1;A0A163NJ65;A0A0Z2FDP5;A0A0U1MY94;A0A0U1M…	>tr|Q2G2C1|Q2G2C1_STAA8 Pyruvate carboxylase OS=Staphylococcus aureus (strain NCTC 8325) GN=SAOUHSC_01064 PE=4 SV=1;>tr|A0A1E5JDB6|A0A1E5JDB6_STAAU Pyruvate carboxylase OS=Staphylococcus aureus subsp. aureus GN=pyc PE=4 SV=1;>tr|A0A1D4B761|A0A1D4B761_STAAU
6.71504	6.75819	6.62992	6.73098	6.60859	6.88541	6.8015	6.71598	6.66105	7.03511	7.04766	NaN	+			+		+										0	65.484	5.06133e+06	5.70797e+06	5371000	7334000	1.7687	0.173789	-0.0406084	0.170874	-0.0251234	2.21634	-0.340336	0.05967	0.015485	2.02288	-0.315212	1.20265	-0.299727	A0A1E5JD00;T1Y9A9;Q2G2J9;A0A1D4ZXM9;A0A1D4ZT29;A0A1D4ZQG8;A0A1D4Z2D0;A0A1D4YNS3;A0A1D4V497;A0A1D4U0H6;A0A1D4TSN6;A0A1D4RWX0;A0A1D4Q550;A0A1D4NG10;A0A1D4MN04;A0A1D4IT00;A0A1D4I8X5;A0A1D4HYN7;A0A1D4HN32;A0A1D4DFX8;A0A1D3Z8Q0;A0A1D3XKA6;A0A1D3VHL7;A0A1D3V9F9;A0A1B3XZB8;A0A181HPU6;A0A181HGR9;A0A181GSQ2;A0A181GBS7;A0A181FXG1;A0A181F7U4;A0A181ESG8;A0A181EJW8;A0A181DDT7;A0A169P688;A0A168BM10;A0A167WM76;…	A0A1E5JD00;T1Y9A9;Q2G2J9;A0A1D4ZXM9;A0A1D4ZT29;A0A1D4ZQG8;A0A1D4Z2D0;A0A1D4YNS3;A0A1D4V497;A0A1D4U0H6;A0A1D4TSN6;A0A1D4RWX0;A0A1D4Q550;A0A1D4NG10;A0A1D4MN04;A0A1D4IT00;A0A1D4I8X5;A0A1D4HYN7;A0A1D4HN32;A0A1D4DFX8;A0A1D3Z8Q0;A0A1D3XKA6;A0A1D3VHL7;A0A1D3V9F9;A0A1B3XZB8;A0A181HPU6;A0A181HGR9;A0A181GSQ2;A0A181GBS7;A0A181FXG1;A0A181F7U4;A0A181ESG8;A0A181EJW8;A0A181DDT7;A0A169P688;A0A168BM10;A0A167WM76;…	>tr|A0A1E5JD00|A0A1E5JD00_STAAU Cobalamin biosynthesis CobT VWA domain protein OS=Staphylococcus aureus subsp. aureus GN=A7U48_1207 PE=4 SV=1;>tr|T1Y9A9|T1Y9A9_STAAU von Willebrand factor type A domain protein OS=Staphylococcus aureus subsp. aureus CN1 GN=
6.66181	6.82488	6.68567	6.91413	6.76326	6.96253	6.78149	6.97371	6.74209	7.17032	6.89129	7.19047	+			+					catalytic activity;hydrolase activity					GO:0003824;GO:0016787		0	29.57	5373600	7.72573e+06	6.99363e+06	12697533	1.38215	0.925953	-0.155854	0.545481	-0.10831	1.52319	-0.359907	0.195548	0.0475442	0.981336	-0.251597	0.832467	-0.204053	A0A1B3ZNU1;A0A133PWJ4;A0A0E1XC94;A0A0E1VMD1;A0A0E1AGW3;A0A1D4ZX66;A0A1D4QYC1;A0A1D4I6Q7;A0A1B3YK50;A0A181EGN0;A0A090LVJ6;V5YRT8;T1Y652;Q2G2U5;A0A1D4HQ23;A0A1D3Z6S3;A0A181FNQ5;A0A0H3K605;A0A0H3JTN8;A0A0H3JSE8;A0A0H3JN28;A0A0H2XG71;A0A0H2WXC0;A0A0E0VLP1;A0A0D1IPU3;A0A077ULY6;Q9RDT0;A0A1D4RPE9;A0A069G6Z9;A0A0H2I871	A0A1B3ZNU1;A0A133PWJ4;A0A0E1XC94;A0A0E1VMD1;A0A0E1AGW3;A0A1D4ZX66;A0A1D4QYC1;A0A1D4I6Q7;A0A1B3YK50;A0A181EGN0;A0A090LVJ6;V5YRT8;T1Y652;Q2G2U5;A0A1D4HQ23;A0A1D3Z6S3;A0A181FNQ5;A0A0H3K605;A0A0H3JTN8;A0A0H3JSE8;A0A0H3JN28;A0A0H2XG71;A0A0H2WXC0;A0A0E0VLP1;A0A0D1IPU3;A0A077ULY6;Q9RDT0	>tr|A0A1B3ZNU1|A0A1B3ZNU1_STAAU Metallo-beta-lactamase superfamily protein OS=Staphylococcus aureus subsp. aureus GN=A7U45_2925 PE=4 SV=1;>tr|A0A133PWJ4|A0A133PWJ4_STAAU Metallo-beta-lactamase domain protein OS=Staphylococcus aureus GN=HMPREF3211_02101 PE=
6.34696	6.45271	6.70315	6.6352	6.61926	6.57043	6.45165	6.64261	6.54997	7.06288	6.99405	6.98284	+			+		+	+	biosynthetic process;cellular biosynthetic process;cellular metabolic process;cellular nitrogen compound biosynthetic process;cellular nitrogen compound metabolic process;cellular process;flavin-containing compound biosynthetic process;flavin-containing compound metabolic process;heterocycle biosynthetic process;heterocycle metabolic process;metabolic process;nitrogen compound metabolic process;r…	adenylyltransferase activity;catalytic activity;FMN adenylyltransferase activity;kinase activity;nucleotidyltransferase activity;phosphotransferase activity, alcohol group as acceptor;riboflavin kinase activity;transferase activity;transferase activity, transferring phosphorus-containing groups		Riboflavin metabolism	ko00740	GO:0006766;GO:0006767;GO:0006771;GO:0006807;GO:0008152;GO:0009058;GO:0009110;GO:0009231;GO:0009987;GO:0018130;GO:0034641;GO:0042364;GO:0042726;GO:0042727;GO:0044237;GO:0044249;GO:0044271;GO:0044281;GO:0044283;GO:0046483	GO:0003824;GO:0003919;GO:0008531;GO:0016301;GO:0016740;GO:0016772;GO:0016773;GO:0016779;GO:0070566		0	36.691	3.36913e+06	4.06593e+06	3589500	10344833	2.87055	0.427079	-0.107359	0.147194	-0.0471408	2.03765	-0.512321	0.442125	0.0602185	2.81147	-0.46518	3.66397	-0.404961	W8TU08;T1Y8Y5;Q2G2Q2;A0A1D4WE76;A0A1D4TEB5;A0A1D4N829;A0A1D4LXN5;A0A1D4JPD5;A0A1D4HQT6;A0A1D4GTL1;A0A1D3YN89;A0A170N090;A0A168Q8M7;A0A167RKV9;A0A163VAM9;A0A0Z0ADV4;A0A0H3K8A3;A0A0H3JVV9;A0A0H3JS29;A0A0H3JPU6;A0A0H2XHC3;A0A0H2WYS6;A0A0E1X8G4;A0A0E1VRW0;A0A0E1AHR4;A0A0E0VQ78;A0A0D1IIB4;A0A1B3Z335;A0A1E5JCJ2;A0A0U1N0K2;A0A1B3ZS01;A0A1B3ZK19;A0A1D4XB20;A0A077UDQ1;A0A1B3Z1Z0	W8TU08;T1Y8Y5;Q2G2Q2;A0A1D4WE76;A0A1D4TEB5;A0A1D4N829;A0A1D4LXN5;A0A1D4JPD5;A0A1D4HQT6;A0A1D4GTL1;A0A1D3YN89;A0A170N090;A0A168Q8M7;A0A167RKV9;A0A163VAM9;A0A0Z0ADV4;A0A0H3K8A3;A0A0H3JVV9;A0A0H3JS29;A0A0H3JPU6;A0A0H2XHC3;A0A0H2WYS6;A0A0E1X8G4;A0A0E1VRW0;A0A0E1AHR4;A0A0E0VQ78;A0A0D1IIB4;A0A1B3Z335;A0A1E5JCJ2;A0A0U1N0K2;A0A1B3ZS01;A0A1B3ZK19;A0A1D4XB20;A0A077UDQ1	>tr|W8TU08|W8TU08_STAAU Riboflavin biosynthesis protein OS=Staphylococcus aureus GN=ribC PE=3 SV=1;>tr|T1Y8Y5|T1Y8Y5_STAAU Riboflavin biosynthesis protein OS=Staphylococcus aureus subsp. aureus CN1 GN=SAKOR_01200 PE=3 SV=1;>tr|Q2G2Q2|Q2G2Q2_STAA8 Riboflavi
6.82858	6.57471	6.80925	6.85057	6.9936	6.92498	7.05488	6.7248	7.07529	6.67656	6.61498	6.56758	+					+	+	biosynthetic process;cellular biosynthetic process;cellular macromolecule biosynthetic process;cellular macromolecule metabolic process;cellular metabolic process;cellular nitrogen compound metabolic process;cellular process;DNA metabolic process;DNA replication;macromolecule biosynthetic process;macromolecule metabolic process;metabolic process;nitrogen compound metabolic process;nucleic acid me…	adenyl nucleotide binding;adenyl ribonucleotide binding;ATP binding;ATPase activity;ATPase activity, coupled;ATP-dependent helicase activity;binding;catalytic activity;DNA binding;helicase activity;hydrolase activity;hydrolase activity, acting on acid anhydrides;hydrolase activity, acting on acid anhydrides, in phosphorus-containing anhydrides;nucleic acid binding;nucleoside-triphosphatase activi…		Homologous recombination	ko03440	GO:0006139;GO:0006259;GO:0006260;GO:0006807;GO:0008152;GO:0009058;GO:0009059;GO:0009987;GO:0034641;GO:0034645;GO:0043170;GO:0044237;GO:0044238;GO:0044249;GO:0044260;GO:0090304	GO:0000166;GO:0003676;GO:0003677;GO:0003824;GO:0004386;GO:0005488;GO:0005524;GO:0008026;GO:0016462;GO:0016787;GO:0016817;GO:0016818;GO:0016887;GO:0017076;GO:0017111;GO:0030554;GO:0032553;GO:0032555;GO:0032559;GO:0035639;GO:0042623;GO:0070035		0	84.752	5646700	8452033	9515467	4188000	1.39201	0.949382	-0.185535	0.697955	-0.214142	0.603256	0.11781	0.083799	-0.0286066	1.31854	0.331952	2.36709	0.303345	A0A1B3Y565;Q2G266;A0A1D4Z857;A0A1D4XY77;A0A1D4UNC7;A0A1D4UFU2;A0A1D4UBX0;A0A1D4PPN4;A0A1D4I604;A0A1D4HNF4;A0A1D4BDD7;A0A1D3YIL5;A0A1D3X3N2;A0A1D3WHH7;A0A181H586;A0A181EP01;A0A170LNK3;A0A168SYE5;A0A133Q0I5;A0A0H3K881;A0A0H3JZU4;A0A0H2XFV2;A0A0H2WYQ8;A0A0E1AHK6;A0A0D6HR61;A0A0D1I644;A0A1D4MW90;A0A1D4IRU4;A0A1D4HLV0;A0A1D4D7E9;A0A1D4ATH0;A0A1D3ZDK1;A0A163RGL1;A0A0Z4K4W7;A0A181IYX5;A0A181GSE3;A0A170Q…	A0A1B3Y565;Q2G266;A0A1D4Z857;A0A1D4XY77;A0A1D4UNC7;A0A1D4UFU2;A0A1D4UBX0;A0A1D4PPN4;A0A1D4I604;A0A1D4HNF4;A0A1D4BDD7;A0A1D3YIL5;A0A1D3X3N2;A0A1D3WHH7;A0A181H586;A0A181EP01;A0A170LNK3;A0A168SYE5;A0A133Q0I5;A0A0H3K881;A0A0H3JZU4;A0A0H2XFV2;A0A0H2WYQ8;A0A0E1AHK6;A0A0D6HR61;A0A0D1I644;A0A1D4MW90;A0A1D4IRU4;A0A1D4HLV0;A0A1D4D7E9;A0A1D4ATH0;A0A1D3ZDK1;A0A163RGL1;A0A0Z4K4W7;A0A181IYX5;A0A181GSE3;A0A170Q…	>tr|A0A1B3Y565|A0A1B3Y565_STAAU Primosomal protein N OS=Staphylococcus aureus subsp. aureus GN=priA PE=3 SV=1;>tr|Q2G266|Q2G266_STAA8 Primosomal protein N OS=Staphylococcus aureus (strain NCTC 8325) GN=priA PE=3 SV=1;>tr|A0A1D4Z857|A0A1D4Z857_STAAU Primo
6.32156	6.44755	6.46998	6.47176	6.47635	6.51865	6.50275	6.4739	6.68489	6.98648	6.63136	6.73672	+			+			+									0.0017953	18.581	2616800	3086300	3666900	6.47557e+06	1.67604	0.714437	-0.0758909	0.808171	-0.140818	1.49667	-0.371824	0.406786	-0.0649271	0.864395	-0.231006	1.30374	-0.295933	W8U4T0;Q2G1Y7;A0A1E5JBX3;A0A1D4SGG7;A0A1D4IVS5;A0A1D3Y3D4;A0A1D3VP13;A0A168FD95;A0A0H3KFQ9;A0A0H3JZQ5;A0A0H3JR05;A0A0H3JKP4;A0A0H2XGZ2;A0A0H2WZ66;A0A0E1AFI7;A0A0D1HM97;A0A133Q4D8;A0A0E1X6N0;A0A0E1VSI4;T1Y8Z5;A0A0E0VP94;A0A0U1MYS8;A0A0H2I7I4;A0A077VWW1;A0A069G4T2	W8U4T0;Q2G1Y7;A0A1E5JBX3;A0A1D4SGG7;A0A1D4IVS5;A0A1D3Y3D4;A0A1D3VP13;A0A168FD95;A0A0H3KFQ9;A0A0H3JZQ5;A0A0H3JR05;A0A0H3JKP4;A0A0H2XGZ2;A0A0H2WZ66;A0A0E1AFI7;A0A0D1HM97;A0A133Q4D8;A0A0E1X6N0;A0A0E1VSI4;T1Y8Z5;A0A0E0VP94;A0A0U1MYS8;A0A0H2I7I4;A0A077VWW1;A0A069G4T2	>tr|W8U4T0|W8U4T0_STAAU Uncharacterised protein OS=Staphylococcus aureus GN=A4U86_01730 PE=4 SV=1;>tr|Q2G1Y7|Q2G1Y7_STAA8 Uncharacterized protein OS=Staphylococcus aureus (strain NCTC 8325) GN=SAOUHSC_01061 PE=4 SV=1;>tr|A0A1E5JBX3|A0A1E5JBX3_STAAU Unchara
NaN	6.45858	6.5246	6.25261	6.2523	6.05843	6.28986	6.14557	6.14619	6.1653	6.1989	NaN	+	+	+	+				biological regulation;cell redox homeostasis;cellular homeostasis;cellular macromolecule metabolic process;cellular metabolic process;cellular process;cellular protein metabolic process;homeostatic process;macromolecule metabolic process;metabolic process;primary metabolic process;protein folding;protein metabolic process;regulation of biological process;regulation of biological quality;regulatio…	binding;catalytic activity;CoA-disulfide reductase activity;coenzyme binding;cofactor binding;flavin adenine dinucleotide binding;intramolecular oxidoreductase activity;intramolecular oxidoreductase activity, interconverting keto- and enol-groups;intramolecular oxidoreductase activity, transposing S-S bonds;isomerase activity;NADP binding;nucleotide binding;oxidoreductase activity;oxidoreductase …	cell part;cytoplasm;intracellular part			GO:0006457;GO:0008152;GO:0009987;GO:0019538;GO:0019725;GO:0042592;GO:0043170;GO:0044237;GO:0044238;GO:0044260;GO:0044267;GO:0045454;GO:0050789;GO:0050794;GO:0065007;GO:0065008	GO:0000166;GO:0003756;GO:0003824;GO:0005488;GO:0016491;GO:0016651;GO:0016667;GO:0016668;GO:0016853;GO:0016860;GO:0016862;GO:0016864;GO:0048037;GO:0050451;GO:0050660;GO:0050661;GO:0050662	GO:0005737;GO:0044424;GO:0044464	0	49.335	2.07373e+06	1.57357e+06	1.58253e+06	1014700	1.66744	1.40056	0.303814	1.67957	0.297719	1.8531	0.309487	0.0253469	-0.00609509	0.0633908	0.0117679	0.0219756	0.00567277	A0A1D4AE65;A0A1E5JBE1;A0A181KFJ8;A0A181GDX2;T1Y6X6;Q99VC0;Q8NXE8;Q7A6H1;Q6GIB7;Q6GAV6;Q5HHB4;Q2YWW1;Q2FIA5;O52582;A8Z076;A7X0I7;A6U077;A6QFI1;A5IRE8;A0A1D7UFK0;A0A1D4YP96;A0A1D4Y041;A0A1D4WLH1;A0A1D4NLL1;A0A1D4MXN8;A0A1D4LQ18;A0A1D4K1Y0;A0A1D4JW25;A0A1D4JVH0;A0A1D4J8J0;A0A1D4GSE0;A0A1D4EUA8;A0A1D4C8Q3;A0A1D4BRQ7;A0A1D4BKR4;A0A1D3VXJ5;A0A1B3XWV9;A0A181J4V1;A0A181GP37;A0A181ELP4;A0A170Q160;A0A169NY…	A0A1D4AE65;A0A1E5JBE1;A0A181KFJ8;A0A181GDX2;T1Y6X6;Q99VC0;Q8NXE8;Q7A6H1;Q6GIB7;Q6GAV6;Q5HHB4;Q2YWW1;Q2FIA5;O52582;A8Z076;A7X0I7;A6U077;A6QFI1;A5IRE8;A0A1D7UFK0;A0A1D4YP96;A0A1D4Y041;A0A1D4WLH1;A0A1D4NLL1;A0A1D4MXN8;A0A1D4LQ18;A0A1D4K1Y0;A0A1D4JW25;A0A1D4JVH0;A0A1D4J8J0;A0A1D4GSE0;A0A1D4EUA8;A0A1D4C8Q3;A0A1D4BRQ7;A0A1D4BKR4;A0A1D3VXJ5;A0A1B3XWV9;A0A181J4V1;A0A181GP37;A0A181ELP4;A0A170Q160;A0A169NY…	>tr|A0A1D4AE65|A0A1D4AE65_STAAU Coenzyme A disulfide reductase OS=Staphylococcus aureus GN=cdr PE=3 SV=1;>tr|A0A1E5JBE1|A0A1E5JBE1_STAAU Coenzyme A disulfide reductase OS=Staphylococcus aureus subsp. aureus GN=cdr PE=4 SV=1;>tr|A0A181KFJ8|A0A181KFJ8_STAAU
NaN	6.31687	6.24	6.28974	6.34629	6.31031	6.25753	6.22334	6.21333	6.31378	6.36133	NaN	+				+	+		aromatic compound biosynthetic process;biosynthetic process;cellular aromatic compound metabolic process;cellular biosynthetic process;cellular metabolic process;cellular nitrogen compound biosynthetic process;cellular nitrogen compound metabolic process;cellular process;coenzyme biosynthetic process;coenzyme metabolic process;cofactor biosynthetic process;cofactor metabolic process;heterocycle b…	adenyl nucleotide binding;adenyl ribonucleotide binding;ATP binding;binding;catalytic activity;hydroxymethylpyrimidine kinase activity;kinase activity;nucleotide binding;phosphomethylpyrimidine kinase activity;phosphotransferase activity, alcohol group as acceptor;phosphotransferase activity, phosphate group as acceptor;purine nucleotide binding;purine ribonucleoside triphosphate binding;purine r…		Thiamine metabolism	ko00730	GO:0006725;GO:0006732;GO:0006766;GO:0006767;GO:0006772;GO:0006790;GO:0006807;GO:0008152;GO:0009058;GO:0009108;GO:0009110;GO:0009228;GO:0009229;GO:0009987;GO:0018130;GO:0019438;GO:0034641;GO:0042357;GO:0042364;GO:0042723;GO:0042724;GO:0044237;GO:0044249;GO:0044271;GO:0044272;GO:0044281;GO:0044283;GO:0046483;GO:0051186;GO:0051188	GO:0000166;GO:0003824;GO:0005488;GO:0005524;GO:0008902;GO:0008972;GO:0016301;GO:0016740;GO:0016772;GO:0016773;GO:0016776;GO:0017076;GO:0030554;GO:0032553;GO:0032555;GO:0032559;GO:0035639		0	30.228	1270700	2.07053e+06	1.70537e+06	1452500	1.34303	0.424485	-0.0370143	0.594442	0.0470336	0.493554	-0.0591211	1.77516	0.084048	1.63279	-0.106155	0.315475	-0.0221068	X5E4M7;T1YBB5;Q6GEY2;Q2FWG1;P99124;P66915;A0A1E5JFX1;A0A1D4ZPP2;A0A1D4XDL4;A0A1D4SNL6;A0A1D4JUK4;A0A1D4F6E6;A0A1D4DRK8;A0A1B3Y1G0;A0A181IWP1;A0A181IJG3;A0A170FNH3;A0A163VRU8;A0A0U1MRF3;A0A0H3K9Q1;A0A0H2XGE7;A0A0H2WXB7;A0A0E1X8J6;A0A0E1VKB8;A0A0E1AIK6;A0A0D1JT28;Q8NVH3;Q6G7L7;A0A1D4ZVT2;A0A1D4SU42;A0A1D4ENG0;A0A181MES3;A0A169JM92;A0A168VTY4;A0A163ZE10;A0A0E0VSL1	X5E4M7;T1YBB5;Q6GEY2;Q2FWG1;P99124;P66915;A0A1E5JFX1;A0A1D4ZPP2;A0A1D4XDL4;A0A1D4SNL6;A0A1D4JUK4;A0A1D4F6E6;A0A1D4DRK8;A0A1B3Y1G0;A0A181IWP1;A0A181IJG3;A0A170FNH3;A0A163VRU8;A0A0U1MRF3;A0A0H3K9Q1;A0A0H2XGE7;A0A0H2WXB7;A0A0E1X8J6;A0A0E1VKB8;A0A0E1AIK6;A0A0D1JT28;Q8NVH3;Q6G7L7;A0A1D4ZVT2;A0A1D4SU42;A0A1D4ENG0;A0A181MES3;A0A169JM92;A0A168VTY4;A0A163ZE10;A0A0E0VSL1	>tr|X5E4M7|X5E4M7_STAAU Hydroxymethylpyrimidine/phosphomethylpyrimidine kinase OS=Staphylococcus aureus GN=thiD PE=4 SV=1;>tr|T1YBB5|T1YBB5_STAAU Phosphomethylpyrimidine kinase OS=Staphylococcus aureus subsp. aureus CN1 GN=SAKOR_02060 PE=4 SV=1;>sp|Q6GEY2|
8.09321	7.86515	7.92975	7.47952	7.66336	7.59812	7.31292	7.08518	7.47204	6.81666	6.59313	6.67624	+	+	+	+		+	+		adenyl nucleotide binding;adenyl ribonucleotide binding;ATP binding;ATPase activity;ATPase activity, coupled;ATP-dependent helicase activity;binding;catalytic activity;helicase activity;hydrolase activity;hydrolase activity, acting on acid anhydrides;hydrolase activity, acting on acid anhydrides, in phosphorus-containing anhydrides;nucleic acid binding;nucleoside-triphosphatase activity;nucleotid…					GO:0000166;GO:0003676;GO:0003824;GO:0004386;GO:0005488;GO:0005524;GO:0008026;GO:0016462;GO:0016787;GO:0016817;GO:0016818;GO:0016887;GO:0017076;GO:0017111;GO:0030554;GO:0032553;GO:0032555;GO:0032559;GO:0035639;GO:0042623;GO:0070035		0	51.064	94103664	38623000	20791000	5.07333e+06	4.69473	1.93711	0.382367	2.16435	0.672654	3.75429	1.26736	1.0964	0.290287	1.99225	0.594702	3.3269	0.884989	T1Y9R6;Q2FY15;A0A1D7UHN3;A0A1D4YA08;A0A1D4XQV2;A0A1D4X618;A0A1D4Q9G3;A0A1D4BD08;A0A1D3VZ22;A0A1B3Z0R4;A0A181HNI9;A0A181CWK7;A0A169FH37;A0A164ASE4;A0A0Z2JU40;A0A0U1MLX8;A0A0H3KGR0;A0A0H3JWR3;A0A0H3JVL3;A0A0H3JM44;A0A0H2XIF9;A0A0H2WZV5;A0A0E1X794;A0A0E1VJ36;A0A0E1AIJ2;A0A0E0VQ50;A0A0D6H514;A0A0D1HKC3;A0A1B3ZQ05;A0A1D4Q7C3;A0A115DVW8;A0A1D4HF43;A0A1E5JEK0;A0A1B3Y375;A0A0U1MZS5;A0A077ULF4;A0A1B3XW97;…	T1Y9R6;Q2FY15;A0A1D7UHN3;A0A1D4YA08;A0A1D4XQV2;A0A1D4X618;A0A1D4Q9G3;A0A1D4BD08;A0A1D3VZ22;A0A1B3Z0R4;A0A181HNI9;A0A181CWK7;A0A169FH37;A0A164ASE4;A0A0Z2JU40;A0A0U1MLX8;A0A0H3KGR0;A0A0H3JWR3;A0A0H3JVL3;A0A0H3JM44;A0A0H2XIF9;A0A0H2WZV5;A0A0E1X794;A0A0E1VJ36;A0A0E1AIJ2;A0A0E0VQ50;A0A0D6H514;A0A0D1HKC3;A0A1B3ZQ05;A0A1D4Q7C3;A0A115DVW8;A0A1D4HF43;A0A1E5JEK0;A0A1B3Y375;A0A0U1MZS5;A0A077ULF4	>tr|T1Y9R6|T1Y9R6_STAAU DEAD-box ATP-dependent RNA helicase CshB OS=Staphylococcus aureus subsp. aureus CN1 GN=cshB PE=3 SV=1;>sp|Q2FY15|CSHB_STAA8 DEAD-box ATP-dependent RNA helicase CshB OS=Staphylococcus aureus (strain NCTC 8325) GN=cshB PE=3 SV=1;>tr|A
8.02906	7.70476	NaN	7.26031	7.19604	7.3266	6.94488	NaN	NaN	6.84474	6.7953	NaN	+	+		+			+	biosynthetic process;cellular biosynthetic process;cellular macromolecule biosynthetic process;cellular macromolecule metabolic process;cellular metabolic process;cellular process;cellular protein metabolic process;macromolecule biosynthetic process;macromolecule metabolic process;metabolic process;primary metabolic process;protein metabolic process;translation	structural constituent of ribosome;structural molecule activity	cell part;cytoplasmic part;intracellular non-membrane-bounded organelle;intracellular organelle;intracellular part;macromolecular complex;non-membrane-bounded organelle;organelle;ribonucleoprotein complex;ribosome	Ribosome	ko03010	GO:0006412;GO:0008152;GO:0009058;GO:0009059;GO:0009987;GO:0019538;GO:0034645;GO:0043170;GO:0044237;GO:0044238;GO:0044249;GO:0044260;GO:0044267	GO:0003735;GO:0005198	GO:0005840;GO:0030529;GO:0032991;GO:0043226;GO:0043228;GO:0043229;GO:0043232;GO:0044424;GO:0044444;GO:0044464	0.0014368	5.4884	52530332	18376000	2.93603e+06	4.41197e+06	2.54693	1.72703	0.605926	0	0.922027	1.62563	1.04689	0	0.316101	0	0.124862	2.46225	0.440963	A0A1E5JEC0;T1YBB9;Q6GG26;Q6G8P6;Q5HF93;Q2YTB0;Q2FXQ0;Q2FG57;P66277;P66276;P66275;A7X3A2;A6U2E7;A6QHL3;A5ITK4;A0A1D4X0W5;A0A1D4RP57;A0A1D4IYR4;A0A0H2HVZ4;A0A0E1X6J5;A0A0E1VQQ2;A0A0E1AIY5;A0A0E0VPM1;A0A0D1H088;A0A077UL47;A0A069G9L2;A0A033UZM1	A0A1E5JEC0;T1YBB9;Q6GG26;Q6G8P6;Q5HF93;Q2YTB0;Q2FXQ0;Q2FG57;P66277;P66276;P66275;A7X3A2;A6U2E7;A6QHL3;A5ITK4;A0A1D4X0W5;A0A1D4RP57;A0A1D4IYR4;A0A0H2HVZ4;A0A0E1X6J5;A0A0E1VQQ2;A0A0E1AIY5;A0A0E0VPM1;A0A0D1H088;A0A077UL47;A0A069G9L2;A0A033UZM1	>tr|A0A1E5JEC0|A0A1E5JEC0_STAAU Ribosomal protein L35 OS=Staphylococcus aureus subsp. aureus GN=rpmI PE=4 SV=1;>tr|T1YBB9|T1YBB9_STAAU 50S ribosomal protein L35 OS=Staphylococcus aureus subsp. aureus CN1 GN=rpmI PE=3 SV=1;>sp|Q6GG26|RL35_STAAR 50S ribosoma
7.66197	7.43008	7.48253	7.40156	7.18803	7.38783	7.29585	7.2552	7.38281	6.86635	6.6342	6.93024	+			+		+	+	cellular macromolecule metabolic process;cellular metabolic process;cellular nitrogen compound metabolic process;cellular process;macromolecule metabolic process;metabolic process;nitrogen compound metabolic process;nucleic acid metabolic process;nucleic acid phosphodiester bond hydrolysis;nucleobase-containing compound metabolic process;primary metabolic process;RNA metabolic process	3'-5' exonuclease activity;binding;catalytic activity;exonuclease activity;exonuclease activity, active with either ribo- or deoxyribonucleic acids and producing 5'-phosphomonoesters;exoribonuclease activity;exoribonuclease activity, producing 5'-phosphomonoesters;exoribonuclease II activity;hydrolase activity;hydrolase activity, acting on ester bonds;nuclease activity;nucleic acid binding;ribonu…	cell part;cytoplasm;intracellular part	RNA degradation	ko03018	GO:0006139;GO:0006807;GO:0008152;GO:0009987;GO:0016070;GO:0034641;GO:0043170;GO:0044237;GO:0044238;GO:0044260;GO:0090304;GO:0090305	GO:0003676;GO:0003723;GO:0003824;GO:0004518;GO:0004527;GO:0004532;GO:0004540;GO:0005488;GO:0008408;GO:0008859;GO:0016787;GO:0016788;GO:0016796;GO:0016896	GO:0005737;GO:0044424;GO:0044464	0	90.371	34404332	21684000	20634666	6724800	3.29621	0.946027	0.199054	1.25829	0.213573	2.47939	0.714595	0.0642719	0.0145187	2.16769	0.501023	1.9815	0.515541	T1Y8V7;Q2G024;A0A1D4JUA2;A0A1D4GIL9;A0A1D4FL33;A0A1D3YL06;A0A1D3XIY3;A0A1D3X1K2;A0A1D3WZG4;A0A181FES1;A0A169ACF2;A0A0U1MXC7;A0A0U1MG81;A0A0H3KBL1;A0A0H2XHF1;A0A0H2WVE0;A0A0E1X919;A0A0E1AEG5;A0A0D6HYA6;A0A1B3ZPZ2;A0A1B3Y261;Q7WRP6;A0A1D3WTV6;A0A0H3JVJ3;A0A0E1VLI5;Q7WRI2;A0A1D7UF30;A0A0H3JR44;A0A0H3JKA9;A0A1D4WHC5;A0A1D4T2Q5;A0A1D4T1K7;A0A1D4RM25;A0A1D4MDL5;A0A1D4H1I8;A0A181ISE6;A0A0Z2CSX4;A0A1E5JA…	T1Y8V7;Q2G024;A0A1D4JUA2;A0A1D4GIL9;A0A1D4FL33;A0A1D3YL06;A0A1D3XIY3;A0A1D3X1K2;A0A1D3WZG4;A0A181FES1;A0A169ACF2;A0A0U1MXC7;A0A0U1MG81;A0A0H3KBL1;A0A0H2XHF1;A0A0H2WVE0;A0A0E1X919;A0A0E1AEG5;A0A0D6HYA6;A0A1B3ZPZ2;A0A1B3Y261;Q7WRP6;A0A1D3WTV6;A0A0H3JVJ3;A0A0E1VLI5;Q7WRI2;A0A1D7UF30;A0A0H3JR44;A0A0H3JKA9;A0A1D4WHC5;A0A1D4T2Q5;A0A1D4T1K7;A0A1D4RM25;A0A1D4MDL5;A0A1D4H1I8;A0A181ISE6;A0A0Z2CSX4;A0A1E5JA…	>tr|T1Y8V7|T1Y8V7_STAAU Ribonuclease R OS=Staphylococcus aureus subsp. aureus CN1 GN=rnr PE=3 SV=1;>tr|Q2G024|Q2G024_STAA8 Ribonuclease R OS=Staphylococcus aureus (strain NCTC 8325) GN=rnr PE=3 SV=1;>tr|A0A1D4JUA2|A0A1D4JUA2_STAAU Ribonuclease R OS=Staphyl
7.48126	7.45933	7.50262	7.27775	7.05231	7.23241	7.10271	7.09128	7.07449	7.03141	6.88403	6.8966	+	+	+	+		+	+	biosynthetic process;cellular biosynthetic process;cellular macromolecule biosynthetic process;cellular macromolecule metabolic process;cellular metabolic process;cellular process;cellular protein metabolic process;macromolecule biosynthetic process;macromolecule metabolic process;metabolic process;primary metabolic process;protein metabolic process;translation	binding;nucleic acid binding;RNA binding;rRNA binding;structural constituent of ribosome;structural molecule activity;tRNA binding	cell part;cytoplasmic part;intracellular non-membrane-bounded organelle;intracellular organelle;intracellular part;macromolecular complex;non-membrane-bounded organelle;organelle;ribonucleoprotein complex;ribosome	Ribosome	ko03010	GO:0006412;GO:0008152;GO:0009058;GO:0009059;GO:0009987;GO:0019538;GO:0034645;GO:0043170;GO:0044237;GO:0044238;GO:0044249;GO:0044260;GO:0044267	GO:0000049;GO:0003676;GO:0003723;GO:0003735;GO:0005198;GO:0005488;GO:0019843	GO:0005840;GO:0030529;GO:0032991;GO:0043226;GO:0043228;GO:0043229;GO:0043232;GO:0044424;GO:0044444;GO:0044464	0	16.242	30299000	15771000	12292667	8762633	3.93545	1.86194	0.29358	4.89948	0.391577	3.43274	0.543722	0.637509	0.0979973	1.47359	0.152144	1.39743	0.250142	T1YBR8;Q99S28;Q7A461;Q7A080;Q6GEJ0;Q6G778;Q5HDW5;Q2YYQ3;Q2FW13;Q2FEP6;A7X5F4;A6U3W8;A6QJ85;A5IV27;A0A1D4ZMH1;A0A0E1XC58;A0A0E1VYE7;A0A0E1AKT0;A0A0E0VS74;A0A0D1GFD2;A0A077V4G0;A0A069FME4;A0A0H2HWX5;A0A033UV38	T1YBR8;Q99S28;Q7A461;Q7A080;Q6GEJ0;Q6G778;Q5HDW5;Q2YYQ3;Q2FW13;Q2FEP6;A7X5F4;A6U3W8;A6QJ85;A5IV27;A0A1D4ZMH1;A0A0E1XC58;A0A0E1VYE7;A0A0E1AKT0;A0A0E0VS74;A0A0D1GFD2;A0A077V4G0;A0A069FME4;A0A0H2HWX5	>tr|T1YBR8|T1YBR8_STAAU 50S ribosomal protein L16 OS=Staphylococcus aureus subsp. aureus CN1 GN=rplP PE=3 SV=1;>sp|Q99S28|RL16_STAAM 50S ribosomal protein L16 OS=Staphylococcus aureus (strain Mu50 / ATCC 700699) GN=rplP PE=3 SV=1;>sp|Q7A461|RL16_STAAN 50S
7.68084	7.52549	7.71513	7.30527	NaN	7.21914	7.06915	6.8877	7.23167	7.12493	6.86139	6.74653	+	+	+	+				biosynthetic process;cellular biosynthetic process;cellular macromolecule biosynthetic process;cellular macromolecule metabolic process;cellular metabolic process;cellular process;cellular protein metabolic process;macromolecule biosynthetic process;macromolecule metabolic process;metabolic process;primary metabolic process;protein metabolic process;translation	binding;nucleic acid binding;RNA binding;rRNA binding;structural constituent of ribosome;structural molecule activity	cell part;cytoplasmic part;intracellular non-membrane-bounded organelle;intracellular organelle;intracellular part;macromolecular complex;non-membrane-bounded organelle;organelle;ribonucleoprotein complex;ribosome	Ribosome	ko03010	GO:0006412;GO:0008152;GO:0009058;GO:0009059;GO:0009987;GO:0019538;GO:0034645;GO:0043170;GO:0044237;GO:0044238;GO:0044249;GO:0044260;GO:0044267	GO:0003676;GO:0003723;GO:0003735;GO:0005198;GO:0005488;GO:0019843	GO:0005840;GO:0030529;GO:0032991;GO:0043226;GO:0043228;GO:0043229;GO:0043232;GO:0044424;GO:0044444;GO:0044464	0	9.3098	44461668	12253000	12165133	8726400	2.53722	1.71929	0.378282	2.1297	0.577645	2.35063	0.729537	0.640738	0.199362	0.434482	0.151892	1.00707	0.351254	T1Y5F3;Q6GJV1;Q6GCA5;Q5HIS7;Q2YVJ0;Q2G111;Q2FJP6;P66469;P66468;P66467;A8YZJ3;A7WY61;A6TYM0;A6QE49;A5IPU8;A0A1D4K9U8;A0A0E1XBY5;A0A0E1VNJ3;A0A0E1ADG5;A0A0E0VLB0;A0A0D1HF64;A0A077UZF4;A0A069G8R4;A0A0H2I5R5;A0A033USV7	T1Y5F3;Q6GJV1;Q6GCA5;Q5HIS7;Q2YVJ0;Q2G111;Q2FJP6;P66469;P66468;P66467;A8YZJ3;A7WY61;A6TYM0;A6QE49;A5IPU8;A0A1D4K9U8;A0A0E1XBY5;A0A0E1VNJ3;A0A0E1ADG5;A0A0E0VLB0;A0A0D1HF64;A0A077UZF4;A0A069G8R4;A0A0H2I5R5;A0A033USV7	>tr|T1Y5F3|T1Y5F3_STAAU 30S ribosomal protein S18 OS=Staphylococcus aureus subsp. aureus CN1 GN=rpsR PE=3 SV=1;>sp|Q6GJV1|RS18_STAAR 30S ribosomal protein S18 OS=Staphylococcus aureus (strain MRSA252) GN=rpsR PE=3 SV=1;>sp|Q6GCA5|RS18_STAAS 30S ribosomal p
7.6539	7.65784	7.65771	6.91773	7.30959	6.87521	6.37275	7.08608	6.69108	7.01241	6.54527	NaN	+	+	+	+				biosynthetic process;cellular biosynthetic process;cellular macromolecule biosynthetic process;cellular macromolecule metabolic process;cellular metabolic process;cellular process;cellular protein metabolic process;macromolecule biosynthetic process;macromolecule metabolic process;metabolic process;primary metabolic process;protein metabolic process;translation	structural constituent of ribosome;structural molecule activity	cell part;cytoplasmic part;intracellular non-membrane-bounded organelle;intracellular organelle;intracellular part;macromolecular complex;non-membrane-bounded organelle;organelle;ribonucleoprotein complex;ribosome	Ribosome	ko03010	GO:0006412;GO:0008152;GO:0009058;GO:0009059;GO:0009987;GO:0019538;GO:0034645;GO:0043170;GO:0044237;GO:0044238;GO:0044249;GO:0044260;GO:0044267	GO:0003735;GO:0005198	GO:0005840;GO:0030529;GO:0032991;GO:0043226;GO:0043228;GO:0043229;GO:0043232;GO:0044424;GO:0044444;GO:0044464	0	6.9721	45340332	12058267	6.48703e+06	4599900	1.89251	1.96602	0.622306	1.98397	0.939847	1.8224	0.877638	0.56833	0.317541	0.0667688	-0.0622084	0.418886	0.255332	Q6GGC5;Q6G8Z2;Q5HFI5;Q2YT04;Q2FXZ7;Q2FGE8;P66522;P66521;P66520;A8Z4B4;A7X2X5;A6U247;A6QHB8;A5ITA3;A0A0E1X6S2;A0A0E1VH11;A0A0E1ALG8;A0A0D1HHE8;A0A077UHS1;A0A069GBW9;T1Y9A6;A0A0E0VQM5;A0A1E5JDV4;A0A033UZC9	Q6GGC5;Q6G8Z2;Q5HFI5;Q2YT04;Q2FXZ7;Q2FGE8;P66522;P66521;P66520;A8Z4B4;A7X2X5;A6U247;A6QHB8;A5ITA3;A0A0E1X6S2;A0A0E1VH11;A0A0E1ALG8;A0A0D1HHE8;A0A077UHS1;A0A069GBW9;T1Y9A6;A0A0E0VQM5;A0A1E5JDV4	>sp|Q6GGC5|RS21_STAAR 30S ribosomal protein S21 OS=Staphylococcus aureus (strain MRSA252) GN=rpsU PE=3 SV=1;>sp|Q6G8Z2|RS21_STAAS 30S ribosomal protein S21 OS=Staphylococcus aureus (strain MSSA476) GN=rpsU PE=3 SV=1;>sp|Q5HFI5|RS21_STAAC 30S ribosomal prot
NaN	6.61172	6.74233	6.88927	6.83598	7.03993	6.83537	NaN	6.92322	7.35309	6.97875	7.37782	+			+					binding;nucleic acid binding					GO:0003676;GO:0005488		0	35.696	3205000	8522300	5.07487e+06	18645800	1.51774	1.11014	-0.244696	0.906992	-0.202271	1.31434	-0.559523	0.184851	0.0424259	0.899055	-0.357252	1.03528	-0.314826	A0A1B3YE89;A0A1D5A166;Q2FWA5;A0A1E5JG49;A0A0H3KI24;A0A0H2XJ77;A0A0H2WZJ4;A0A0E7RYR7;A0A0E1VKH2;A0A0E1ANL7;A0A1D4KGM9;A0A181K5I2;A0A181E2B1;A0A1B3Z2T6;A0A1D4DB83;A0A1D4CMG2;A0A181IQ84;A0A1D4SI32;A0A181EM14;A0A1B3YZ97;A0A1D4VHP2;A0A181EMQ7;A0A181E7E6	A0A1B3YE89;A0A1D5A166;Q2FWA5;A0A1E5JG49;A0A0H3KI24;A0A0H2XJ77;A0A0H2WZJ4;A0A0E7RYR7;A0A0E1VKH2;A0A0E1ANL7;A0A1D4KGM9;A0A181K5I2;A0A181E2B1;A0A1B3Z2T6;A0A1D4DB83;A0A1D4CMG2;A0A181IQ84	>tr|A0A1B3YE89|A0A1B3YE89_STAAU SAP domain protein OS=Staphylococcus aureus subsp. aureus GN=A7U52_0598 PE=4 SV=1;>tr|A0A1D5A166|A0A1D5A166_STAAU SAP domain-containing protein OS=Staphylococcus aureus GN=SAMEA1709026_02178 PE=4 SV=1;>tr|Q2FWA5|Q2FWA5_STAA8
6.8326	7.06889	7.08268	6.70012	6.7392	6.84508	7.07052	7.00462	7.08279	7.18261	7.09566	7.08778	+				+		+	biological regulation;biosynthetic process;cellular biosynthetic process;cellular macromolecule biosynthetic process;cellular macromolecule metabolic process;cellular metabolic process;cellular nitrogen compound metabolic process;cellular process;cellular response to stimulus;intracellular signal transduction;macromolecule biosynthetic process;macromolecule metabolic process;metabolic process;nit…	binding;DNA binding;molecular transducer activity;nucleic acid binding;signal transducer activity;two-component response regulator activity	cell part;cytoplasm;intracellular part	Two-component system	ko02020	GO:0006139;GO:0006351;GO:0006355;GO:0006807;GO:0007165;GO:0008152;GO:0009058;GO:0009059;GO:0009889;GO:0009987;GO:0010468;GO:0010556;GO:0016070;GO:0019219;GO:0019222;GO:0031323;GO:0031326;GO:0032774;GO:0034641;GO:0034645;GO:0035556;GO:0043170;GO:0044237;GO:0044238;GO:0044249;GO:0044260;GO:0050789;GO:0050794;GO:0050896;GO:0051171;GO:0051252;GO:0051716;GO:0060255;GO:0065007;GO:0080090;GO:0090304;GO:…	GO:0000156;GO:0003676;GO:0003677;GO:0004871;GO:0005488;GO:0060089	GO:0005737;GO:0044424;GO:0044464	0	27.192	10205800	5.83277e+06	11323333	13310333	2.33033	1.19196	0.233254	0.274338	-0.0579198	0.665973	-0.127295	2.37497	-0.291174	0.826874	-0.0693757	2.61586	-0.36055	Q9RDT5;Q99XF3;Q7A8E1;Q7A216;Q6GKS7;Q6GD72;Q5HJX7;Q2YUQ3;Q2G2U6;Q2FKN8;A8YYU1;A7WWQ5;A6TXG8;A6QD57;A5INQ9;A0A1D4HW22;A0A1D4HQB3;A0A0D1GSA9;A0A077UQ54;V5YQH8;T1Y6L0;A0A0E1XAN4;A0A0E1VPE6;A0A0E1AG74;A0A0E0VKD1;A0A0Z0CXZ2;A0A069G726;A0A1E5JID8;A0A1E5JI89;A0A0H2IKD0	Q9RDT5;Q99XF3;Q7A8E1;Q7A216;Q6GKS7;Q6GD72;Q5HJX7;Q2YUQ3;Q2G2U6;Q2FKN8;A8YYU1;A7WWQ5;A6TXG8;A6QD57;A5INQ9;A0A1D4HW22;A0A1D4HQB3;A0A0D1GSA9;A0A077UQ54;V5YQH8;T1Y6L0;A0A0E1XAN4;A0A0E1VPE6;A0A0E1AG74;A0A0E0VKD1;A0A0Z0CXZ2;A0A069G726;A0A1E5JID8;A0A1E5JI89;A0A0H2IKD0	>sp|Q9RDT5|WALR_STAAU Transcriptional regulatory protein WalR OS=Staphylococcus aureus GN=walR PE=1 SV=2;>sp|Q99XF3|WALR_STAAM Transcriptional regulatory protein WalR OS=Staphylococcus aureus (strain Mu50 / ATCC 700699) GN=walR PE=3 SV=2;>sp|Q7A8E1|WALR_ST
6.91673	6.97223	6.92547	6.71045	6.8064	6.71323	6.95308	6.85453	6.99749	7.05331	7.07471	6.8724	+	+			+		+	biological regulation;cellular macromolecule metabolic process;cellular metabolic process;cellular nitrogen compound metabolic process;cellular process;DNA metabolic process;DNA-dependent DNA replication initiation;macromolecule metabolic process;metabolic process;nitrogen compound metabolic process;nucleic acid metabolic process;nucleobase-containing compound metabolic process;primary metabolic …	adenyl nucleotide binding;adenyl ribonucleotide binding;ATP binding;binding;catalytic activity;DNA binding;DNA replication origin binding;hydrolase activity;hydrolase activity, acting on acid anhydrides;hydrolase activity, acting on acid anhydrides, in phosphorus-containing anhydrides;nucleic acid binding;nucleoside-triphosphatase activity;nucleotide binding;purine nucleotide binding;purine ribon…	cell part;cytoplasm;intracellular part	Cell cycle - Caulobacter;Two-component system	ko02020;ko04112	GO:0006139;GO:0006259;GO:0006270;GO:0006275;GO:0006807;GO:0008152;GO:0009889;GO:0009987;GO:0010556;GO:0019219;GO:0019222;GO:0031323;GO:0031326;GO:0034641;GO:0043170;GO:0044237;GO:0044238;GO:0044260;GO:0050789;GO:0050794;GO:0051052;GO:0051171;GO:0060255;GO:0065007;GO:0080090;GO:0090304;GO:2000112	GO:0000166;GO:0003676;GO:0003677;GO:0003688;GO:0003824;GO:0005488;GO:0005524;GO:0016462;GO:0016787;GO:0016817;GO:0016818;GO:0017076;GO:0017111;GO:0030554;GO:0032553;GO:0032555;GO:0032559;GO:0035639;GO:0043565	GO:0005737;GO:0044424;GO:0044464	0	51.965	8686267	5.56803e+06	8690667	10212400	1.8815	2.25072	0.194781	0.0227543	0.00310802	0.394074	-0.0619973	1.65678	-0.191673	0.352161	-0.0651053	1.63958	-0.256779	T1Y4Y8;Q6GD89;Q5HJZ5;Q5H736;Q2YUP1;Q2G2H5;Q2FKQ5;P68868;P68867;P68866;P68865;A8YYS4;A7WWM4;A6TXF1;A6QD41;A5INP2;A0A1D4XJW2;A0A1D4WN83;A0A1D4V081;A0A1D4P3B7;A0A1D4M0R1;A0A1D4FKS0;A0A1D3YLD1;A0A0E1VPG8;A0A0E0VLV7;A0A0D1HKS5;Q6GKU4;A0A0E1XAK8;A0A0E1ABZ7;A0A090N2A8;A0A0U1ME56;A0A077ULT0;A0A1E5JI83;A0A1E5JI44;A0A1D4PLM3;A0A1B3YLY1;A0A033USY4;A0A069GD30;A0A0H2I6G9;A0A1B3YU95	T1Y4Y8;Q6GD89;Q5HJZ5;Q5H736;Q2YUP1;Q2G2H5;Q2FKQ5;P68868;P68867;P68866;P68865;A8YYS4;A7WWM4;A6TXF1;A6QD41;A5INP2;A0A1D4XJW2;A0A1D4WN83;A0A1D4V081;A0A1D4P3B7;A0A1D4M0R1;A0A1D4FKS0;A0A1D3YLD1;A0A0E1VPG8;A0A0E0VLV7;A0A0D1HKS5;Q6GKU4;A0A0E1XAK8;A0A0E1ABZ7;A0A090N2A8;A0A0U1ME56;A0A077ULT0;A0A1E5JI83;A0A1E5JI44;A0A1D4PLM3;A0A1B3YLY1	>tr|T1Y4Y8|T1Y4Y8_STAAU Chromosomal replication initiator protein DnaA OS=Staphylococcus aureus subsp. aureus CN1 GN=dnaA PE=3 SV=1;>sp|Q6GD89|DNAA_STAAS Chromosomal replication initiator protein DnaA OS=Staphylococcus aureus (strain MSSA476) GN=dnaA PE=3
NaN	6.76793	6.60959	6.71216	6.76387	6.88656	7.06247	6.99666	7.06378	7.18548	7.05949	7.09001	+		+	+	+		+	biological regulation;biosynthetic process;cellular biosynthetic process;cellular macromolecule metabolic process;cellular metabolic process;cellular nitrogen compound metabolic process;cellular process;macromolecule metabolic process;metabolic process;nitrogen compound metabolic process;nucleic acid metabolic process;nucleobase-containing compound metabolic process;positive regulation of biologi…					GO:0006139;GO:0006353;GO:0006355;GO:0006357;GO:0006807;GO:0008152;GO:0009058;GO:0009889;GO:0009891;GO:0009893;GO:0009987;GO:0010468;GO:0010556;GO:0010604;GO:0016070;GO:0019219;GO:0019222;GO:0031323;GO:0031325;GO:0031326;GO:0031328;GO:0031554;GO:0031555;GO:0031564;GO:0032774;GO:0032784;GO:0032786;GO:0032968;GO:0034243;GO:0034641;GO:0043170;GO:0043244;GO:0044237;GO:0044238;GO:0044249;GO:0044260;GO:…			0	20.663	3.31013e+06	6.22043e+06	11017467	13033000	2.95805	0.457759	-0.098769	1.89841	-0.35221	1.93012	-0.422901	1.9672	-0.253441	0.737593	-0.0706903	2.14174	-0.324132	W8U699;T1Y6G5;Q6GJD2;Q6GBV1;Q5HID9;Q2G0P2;P0C1S3;P0A097;P0A096;P0A095;A0A1D4FWP7;A0A0H2XEI4;A0A0E1X884;A0A0E1VUB0;A0A0E1AHQ0;A0A0E0VM89;A0A0D1GN91;A0A0Z4M2U2;A0A168L5A1;A0A1D4UXK9;A0A0U1MWU1;A0A0H2IAC2;A0A077VHV4;A0A069FNR1;A0A1D4XHA0;A0A1D4XH91;A0A033UKN7	W8U699;T1Y6G5;Q6GJD2;Q6GBV1;Q5HID9;Q2G0P2;P0C1S3;P0A097;P0A096;P0A095;A0A1D4FWP7;A0A0H2XEI4;A0A0E1X884;A0A0E1VUB0;A0A0E1AHQ0;A0A0E0VM89;A0A0D1GN91;A0A0Z4M2U2;A0A168L5A1;A0A1D4UXK9;A0A0U1MWU1;A0A0H2IAC2;A0A077VHV4;A0A069FNR1;A0A1D4XHA0	>tr|W8U699|W8U699_STAAU Transcription termination/antitermination protein NusG OS=Staphylococcus aureus GN=nusG PE=3 SV=1;>tr|T1Y6G5|T1Y6G5_STAAU Transcription termination/antitermination protein NusG OS=Staphylococcus aureus subsp. aureus CN1 GN=nusG PE=3
6.85971	6.82709	6.8021	6.79031	6.87233	6.85348	7.08976	6.99032	7.03715	7.12691	7.16616	7.1745	+		+	+	+	+	+		catalytic activity;dihydrolipoyllysine-residue (2-methylpropanoyl)transferase activity;transferase activity;transferase activity, transferring acyl groups;transferase activity, transferring acyl groups other than amino-acyl groups		Valine, leucine and isoleucine degradation	ko00280		GO:0003824;GO:0016740;GO:0016746;GO:0016747;GO:0043754		0	46.792	6.76513e+06	6.91987e+06	10989533	14333333	4.88134	0.109753	-0.00906944	2.49032	-0.209443	3.90269	-0.326222	2.2097	-0.200374	1.65086	-0.116779	3.41184	-0.317153	A0A1D5A2L3;A0A1D4ZAI6;A0A181EEA6;A0A0Z1YDI2;A0A0E1X549;A0A0E0VQG6;A0A181GPW1;A0A0U1MLL2;A0A181GFZ8;T1Y932;Q2FY54;A0A1D4VD07;A0A1D4V389;A0A1D4TBZ7;A0A1D4SHS4;A0A1D4CWN8;A0A1D4C8J8;A0A1B3Z080;A0A1B3XY71;A0A181HMG2;A0A181GM50;A0A181D3E4;A0A163TUW4;A0A0Z0RBR4;A0A0H3K8P0;A0A0H3JWG4;A0A0H3JSG5;A0A0H3JL27;A0A0H2XG76;A0A0H2WW50;A0A0E1VH84;A0A0E1AGW6;A0A0D6H284;A0A1D4TF90;A0A1D4SH13;A0A1D4PMU7;A0A1D4N9Z7;…	A0A1D5A2L3;A0A1D4ZAI6;A0A181EEA6;A0A0Z1YDI2;A0A0E1X549;A0A0E0VQG6;A0A181GPW1;A0A0U1MLL2;A0A181GFZ8;T1Y932;Q2FY54;A0A1D4VD07;A0A1D4V389;A0A1D4TBZ7;A0A1D4SHS4;A0A1D4CWN8;A0A1D4C8J8;A0A1B3Z080;A0A1B3XY71;A0A181HMG2;A0A181GM50;A0A181D3E4;A0A163TUW4;A0A0Z0RBR4;A0A0H3K8P0;A0A0H3JWG4;A0A0H3JSG5;A0A0H3JL27;A0A0H2XG76;A0A0H2WW50;A0A0E1VH84;A0A0E1AGW6;A0A0D6H284;A0A1D4TF90;A0A1D4SH13;A0A1D4PMU7;A0A1D4N9Z7;…	>tr|A0A1D5A2L3|A0A1D5A2L3_STAAU Dihydrolipoamide acetyltransferase component of pyruvate dehydrogenase complex OS=Staphylococcus aureus GN=bmfBB PE=3 SV=1;>tr|A0A1D4ZAI6|A0A1D4ZAI6_STAAU Dihydrolipoamide acetyltransferase component of pyruvate dehydrogenas
6.77907	6.85161	6.73496	6.70767	6.8097	6.83302	7.09433	6.90244	7.07904	7.21256	7.23995	7.26505	+		+	+	+	+	+	macromolecule metabolic process;metabolic process;primary metabolic process;protein maturation;protein metabolic process;protein processing;proteolysis;response to abiotic stimulus;response to heat;response to stimulus;response to stress;response to temperature stimulus	adenyl nucleotide binding;adenyl ribonucleotide binding;ATP binding;binding;catalytic activity;hydrolase activity;hydrolase activity, acting on acid anhydrides;hydrolase activity, acting on acid anhydrides, in phosphorus-containing anhydrides;nucleoside-triphosphatase activity;nucleotide binding;peptidase activity;purine nucleotide binding;purine ribonucleoside triphosphate binding;purine ribonuc…	cell part;cytoplasm;intracellular part			GO:0006508;GO:0006950;GO:0008152;GO:0009266;GO:0009408;GO:0009628;GO:0016485;GO:0019538;GO:0043170;GO:0044238;GO:0050896;GO:0051604	GO:0000166;GO:0003824;GO:0005488;GO:0005524;GO:0008233;GO:0016462;GO:0016787;GO:0016817;GO:0016818;GO:0017076;GO:0017111;GO:0030554;GO:0032553;GO:0032555;GO:0032559;GO:0035639	GO:0005737;GO:0044424;GO:0044464	0	98.33	6.18347e+06	6.12043e+06	10803333	17366666	3.89996	0.0334113	0.00508102	1.55033	-0.236723	3.5731	-0.450643	1.53603	-0.241804	1.55356	-0.213919	3.41354	-0.455724	Q2FZS8;A0A1E5JBI0;A0A0E0VNW7;X5EI14;T1Y805;Q99VB5;Q8NXE7;Q7A6G6;Q6GIB2;Q6GAV1;Q5HHB0;A0A1D5A357;A0A1D4Y770;A0A1D4XDN6;A0A1D4XBY5;A0A1D4WT39;A0A1D4WMQ4;A0A1D4W029;A0A1D4S8H3;A0A1D4PQ96;A0A1D4MXB5;A0A1D4MJ50;A0A1D4J7T2;A0A1D4J020;A0A1D4GSL6;A0A1D4GRQ8;A0A1D4E8G3;A0A1D4CZF1;A0A1D4BJT0;A0A1D4AE21;A0A1B3Y8J2;A0A181KIN5;A0A181HZ82;A0A181HXR0;A0A170Q203;A0A163VMR0;A0A162GVC0;A0A0Z4HXK9;A0A0H3KFD1;A0A0H2…	Q2FZS8;A0A1E5JBI0;A0A0E0VNW7;X5EI14;T1Y805;Q99VB5;Q8NXE7;Q7A6G6;Q6GIB2;Q6GAV1;Q5HHB0;A0A1D5A357;A0A1D4Y770;A0A1D4XDN6;A0A1D4XBY5;A0A1D4WT39;A0A1D4WMQ4;A0A1D4W029;A0A1D4S8H3;A0A1D4PQ96;A0A1D4MXB5;A0A1D4MJ50;A0A1D4J7T2;A0A1D4J020;A0A1D4GSL6;A0A1D4GRQ8;A0A1D4E8G3;A0A1D4CZF1;A0A1D4BJT0;A0A1D4AE21;A0A1B3Y8J2;A0A181KIN5;A0A181HZ82;A0A181HXR0;A0A170Q203;A0A163VMR0;A0A162GVC0;A0A0Z4HXK9;A0A0H3KFD1;A0A0H2…	>tr|Q2FZS8|Q2FZS8_STAA8 Chaperone protein ClpB OS=Staphylococcus aureus (strain NCTC 8325) GN=clpB PE=3 SV=1;>tr|A0A1E5JBI0|A0A1E5JBI0_STAAU Uncharacterized protein OS=Staphylococcus aureus subsp. aureus GN=A7U48_0616 PE=4 SV=1;>tr|A0A0E0VNW7|A0A0E0VNW7_ST
6.7563	6.60863	NaN	6.72717	NaN	6.86081	6.96413	6.93825	7.01586	7.25539	7.02198	7.18452	+		+	+			+	biological regulation;biosynthetic process;cellular biosynthetic process;cellular macromolecule biosynthetic process;cellular macromolecule metabolic process;cellular metabolic process;cellular nitrogen compound metabolic process;cellular process;cellular response to stimulus;intracellular signal transduction;macromolecule biosynthetic process;macromolecule metabolic process;metabolic process;nit…	binding;DNA binding;molecular transducer activity;nucleic acid binding;nucleic acid binding transcription factor activity;sequence-specific DNA binding;sequence-specific DNA binding transcription factor activity;signal transducer activity;two-component response regulator activity	cell part;cytoplasm;intracellular;intracellular part	Two-component system	ko02020	GO:0006139;GO:0006351;GO:0006807;GO:0007165;GO:0008152;GO:0009058;GO:0009059;GO:0009987;GO:0016070;GO:0032774;GO:0034641;GO:0034645;GO:0035556;GO:0042221;GO:0043170;GO:0044237;GO:0044238;GO:0044249;GO:0044260;GO:0046677;GO:0050789;GO:0050794;GO:0050896;GO:0051716;GO:0065007;GO:0090304	GO:0000156;GO:0001071;GO:0003676;GO:0003677;GO:0003700;GO:0004871;GO:0005488;GO:0043565;GO:0060089	GO:0005622;GO:0005737;GO:0044424;GO:0044464	0	14.764	3.25553e+06	4.19773e+06	9417933	14606000	2.24036	0.421138	-0.111519	1.72697	-0.290279	1.68809	-0.471496	1.26972	-0.17876	1.17104	-0.181216	1.41099	-0.359977	A0A1E5JF02;A0A1D5AAR1;W8TS97;T1YAP5;Q7A4R9;Q7A2Q1;Q7A0I0;Q6GFH3;Q6G850;Q5HEP0;Q2FX09;P0C0Z1;D9IFM7;A0A163SD86;A0A0H3K9D7;A0A0H2XGC9;A0A0E1XJG3;A0A0E1VRK7;A0A0E1AHX8;A0A0E0VRG2;A0A0D1HW31;A0A077UKL2;A0A1D4ZDT4;A0A1D4G634;A0A167JIA5;A0A0H2HZS7;A0A069FVF6;A0A1D4VBL8;A0A033UAC1	A0A1E5JF02;A0A1D5AAR1;W8TS97;T1YAP5;Q7A4R9;Q7A2Q1;Q7A0I0;Q6GFH3;Q6G850;Q5HEP0;Q2FX09;P0C0Z1;D9IFM7;A0A163SD86;A0A0H3K9D7;A0A0H2XGC9;A0A0E1XJG3;A0A0E1VRK7;A0A0E1AHX8;A0A0E0VRG2;A0A0D1HW31;A0A077UKL2;A0A1D4ZDT4;A0A1D4G634;A0A167JIA5;A0A0H2HZS7;A0A069FVF6	>tr|A0A1E5JF02|A0A1E5JF02_STAAU Response regulator OS=Staphylococcus aureus subsp. aureus GN=A7U48_1967 PE=4 SV=1;>tr|A0A1D5AAR1|A0A1D5AAR1_STAAU Two component transcriptional regulator VraR, LuxR family OS=Staphylococcus aureus GN=vraR_2 PE=4 SV=1;>tr|W8T
NaN	NaN	NaN	6.74906	6.91771	6.76817	6.94113	6.9517	6.99941	7.20658	7.17461	7.21558	+					+	+									0	30.084	0	6.58297e+06	9222067	15822667	3.28753	0	NaN	0	NaN	0	NaN	1.2713	-0.152431	3.37456	-0.234847	2.67625	-0.387278	W8UXT9;Q2FYM3;A0A1D3YGY0;A0A1B3XXA9;A0A181JCX6;A0A181FZE7;A0A0H3KGE4;A0A0H3JWE0;A0A0H3JU44;A0A0H3JRG6;A0A0H2XH40;A0A0H2WZT2;A0A0E1AL02;T1Y9U9;A0A133QBW4;A0A0E1VJM4;A0A1E5JEJ1;A0A1D4YNM8;A0A1D4TS39;A0A1D4Q3H2;A0A1D4KNM0;A0A1D4FZ01;A0A1D4DH87;A0A1D3WYF3;A0A1D3VDU6;A0A181JSQ5;A0A166PJ23;A0A0U1MMG6;A0A077UG43;A0A0E1X5N8;A0A0E0VNU8;A0A1D4X972;A0A1D4VU21;A0A1D4IT16;A0A181G828;A0A181EG85;A0A0U1MLY7;A0A0…	W8UXT9;Q2FYM3;A0A1D3YGY0;A0A1B3XXA9;A0A181JCX6;A0A181FZE7;A0A0H3KGE4;A0A0H3JWE0;A0A0H3JU44;A0A0H3JRG6;A0A0H2XH40;A0A0H2WZT2;A0A0E1AL02;T1Y9U9;A0A133QBW4;A0A0E1VJM4;A0A1E5JEJ1;A0A1D4YNM8;A0A1D4TS39;A0A1D4Q3H2;A0A1D4KNM0;A0A1D4FZ01;A0A1D4DH87;A0A1D3WYF3;A0A1D3VDU6;A0A181JSQ5;A0A166PJ23;A0A0U1MMG6;A0A077UG43;A0A0E1X5N8;A0A0E0VNU8	>tr|W8UXT9|W8UXT9_STAAU Glyoxalase OS=Staphylococcus aureus GN=ERS072738_02152 PE=4 SV=1;>tr|Q2FYM3|Q2FYM3_STAA8 Uncharacterized protein OS=Staphylococcus aureus (strain NCTC 8325) GN=SAOUHSC_01415 PE=4 SV=1;>tr|A0A1D3YGY0|A0A1D3YGY0_STAAU Glyoxalase OS=St
6.73796	6.6484	6.77389	6.62314	NaN	6.73112	7.05599	6.73632	7.08041	7.08411	7.10267	6.99523	+			+			+									0	29.991	5.28717e+06	3.19437e+06	9619700	11564933	1.74951	0.265291	0.0429554	0.950215	-0.237491	2.61759	-0.340589	0.80775	-0.280447	0.373402	-0.103097	2.13643	-0.383544	A0A1D3VI98;A0A181IKJ1;W8U2Z7;T1YCR9;Q2FV44;A0A1D5A769;A0A1D5A533;A0A1D4X7F9;A0A1D4S9J1;A0A1D4I3M4;A0A1D4FBC7;A0A1D4CF97;A0A1D3ZEH3;A0A1B3Y1Y7;A0A181EFW6;A0A123C0R0;A0A0Y9RJJ0;A0A0U1MTN8;A0A0H3KAP5;A0A0H3JYC6;A0A0H3JTF4;A0A0H3JNQ3;A0A0H2XFM0;A0A0H2WZU3;A0A0E1XB55;A0A0E1VPJ7;A0A0E1APY4;A0A0E0VT72;A0A0D1JHE8;A0A1D4W6X0;A0A1D4RJ70;A0A1D3YKE5;A0A1D4EUP8;A0A0Z4KXU7;A0A1D4HQH9;A0A181J8U6;A0A1D3V8C7;A0A1…	A0A1D3VI98;A0A181IKJ1;W8U2Z7;T1YCR9;Q2FV44;A0A1D5A769;A0A1D5A533;A0A1D4X7F9;A0A1D4S9J1;A0A1D4I3M4;A0A1D4FBC7;A0A1D4CF97;A0A1D3ZEH3;A0A1B3Y1Y7;A0A181EFW6;A0A123C0R0;A0A0Y9RJJ0;A0A0U1MTN8;A0A0H3KAP5;A0A0H3JYC6;A0A0H3JTF4;A0A0H3JNQ3;A0A0H2XFM0;A0A0H2WZU3;A0A0E1XB55;A0A0E1VPJ7;A0A0E1APY4;A0A0E0VT72;A0A0D1JHE8;A0A1D4W6X0;A0A1D4RJ70;A0A1D3YKE5;A0A1D4EUP8;A0A0Z4KXU7;A0A1D4HQH9;A0A181J8U6	>tr|A0A1D3VI98|A0A1D3VI98_STAAU NAD dependent epimerase/dehydratase family protein OS=Staphylococcus aureus GN=azoB PE=4 SV=1;>tr|A0A181IKJ1|A0A181IKJ1_STAAU NAD dependent epimerase/dehydratase family protein OS=Staphylococcus aureus GN=azoB PE=4 SV=1;>tr|
6.78183	6.70351	6.80387	6.65439	6.55459	6.71738	7.02098	7.01081	7.08001	7.2659	7.15131	7.06565	+		+	+	+		+	macromolecule metabolic process;metabolic process;primary metabolic process;protein metabolic process;proteolysis	catalytic activity;hydrolase activity;peptidase activity				GO:0006508;GO:0008152;GO:0019538;GO:0043170;GO:0044238	GO:0003824;GO:0008233;GO:0016787		0	35.958	5823200	4.43817e+06	10923333	14748667	4.11684	1.00742	0.120951	2.73816	-0.274199	2.4302	-0.397886	2.79115	-0.39515	0.934375	-0.123687	2.64196	-0.518837	X5EN63;Q2FXW4;A0A1E5JE39;A0A1D4XNL5;A0A1D4VBG7;A0A1D4SQ57;A0A181I1J5;A0A181GFB3;A0A0H3KD30;A0A0H3JZQ8;A0A0H3JWT9;A0A0H3JQA8;A0A0H2XFF2;A0A0H2WX99;A0A0E1AIS2;A0A0D1JRI6;T1Y9X5;A0A0U1MM88;A0A0E1X739;A0A0E1VH50;A0A0E0VR72;A0A1B3Z0Y6;A0A1D4ACC4;A0A077VZ27;A0A0U1N0A1;A0A0H2I936;A0A1B3Z245	X5EN63;Q2FXW4;A0A1E5JE39;A0A1D4XNL5;A0A1D4VBG7;A0A1D4SQ57;A0A181I1J5;A0A181GFB3;A0A0H3KD30;A0A0H3JZQ8;A0A0H3JWT9;A0A0H3JQA8;A0A0H2XFF2;A0A0H2WX99;A0A0E1AIS2;A0A0D1JRI6;T1Y9X5;A0A0U1MM88;A0A0E1X739;A0A0E1VH50;A0A0E0VR72;A0A1B3Z0Y6;A0A1D4ACC4;A0A077VZ27;A0A0U1N0A1	>tr|X5EN63|X5EN63_STAAU Peptidase U32 OS=Staphylococcus aureus GN=yhbU_1 PE=4 SV=1;>tr|Q2FXW4|Q2FXW4_STAA8 Uncharacterized protein OS=Staphylococcus aureus (strain NCTC 8325) GN=SAOUHSC_01717 PE=4 SV=1;>tr|A0A1E5JE39|A0A1E5JE39_STAAU Peptidase U32 family p
6.92698	6.92411	6.91054	7.00962	6.9415	6.97589	6.85199	6.93236	6.93411	7.24237	7.17228	7.23505	+			+		+	+	metabolic process	amine binding;amino acid binding;binding;carboxylic acid binding				GO:0008152	GO:0005488;GO:0016597;GO:0031406;GO:0043176		0	31.478	8329200	9474567	8.08737e+06	16507667	4.82644	1.27336	-0.0551252	0.201269	0.01439	3.6914	-0.296021	0.973048	0.0695152	3.04697	-0.310411	2.90154	-0.240896	W8TWS7;Q2FZ13;A0A1D4Z1T3;A0A1D4NL08;A0A1D4L863;A0A1D4K0J1;A0A1D3XI07;A0A169I9Z1;A0A168AAF6;A0A0H3K7T8;A0A0H3JVW4;A0A0H3JS35;A0A0H3JPV1;A0A0H2XHV6;A0A0H2WYT0;A0A0E1XGJ1;A0A0E1AG86;A0A0D1FRS9;A0A077V0V2;T1YA51;A0A133Q094;A0A0E1VK03;A0A0E0VNN1;A0A1D4NVD5	W8TWS7;Q2FZ13;A0A1D4Z1T3;A0A1D4NL08;A0A1D4L863;A0A1D4K0J1;A0A1D3XI07;A0A169I9Z1;A0A168AAF6;A0A0H3K7T8;A0A0H3JVW4;A0A0H3JS35;A0A0H3JPV1;A0A0H2XHV6;A0A0H2WYT0;A0A0E1XGJ1;A0A0E1AG86;A0A0D1FRS9;A0A077V0V2;T1YA51;A0A133Q094;A0A0E1VK03;A0A0E0VNN1;A0A1D4NVD5	>tr|W8TWS7|W8TWS7_STAAU ACT domain protein OS=Staphylococcus aureus GN=A4U86_03935 PE=4 SV=1;>tr|Q2FZ13|Q2FZ13_STAA8 Uncharacterized protein OS=Staphylococcus aureus (strain NCTC 8325) GN=SAOUHSC_01258 PE=4 SV=1;>tr|A0A1D4Z1T3|A0A1D4Z1T3_STAAU Protein with
6.68585	6.97486	6.93944	6.87424	6.88476	6.85247	7.08203	6.81487	7.17647	7.41187	7.11866	7.31898	+			+			+									0	30.644	7.66237e+06	7.42507e+06	11207133	19933666	1.62941	0.0136559	-0.00377798	0.485132	-0.157742	1.53057	-0.416456	0.639048	-0.153964	0.868526	-0.258714	2.04443	-0.412678	T1Y8T4;Q8NWR0;Q6G9D6;Q5HFZ8;Q2FYK7;P67371;P67370;A0A1E5JD56;A0A1D7UH20;A0A115CRC9;A0A0H3K8I8;A0A0H2XI23;A0A0E1VHJ6;A0A0E1AL14;A0A0D6HNG8;A0A1D3V6J4;Q6GGY2;A0A1D4YLW1;A0A1D4W7F2;A0A1D4TS94;A0A1D4T9S6;A0A1D3XAI2;A0A1D3VQJ9;A0A181K965;A0A181EIJ1;A0A181EHF8;A0A181E207;A0A0Z3RXN3;A0A0Z0BXD5;A0A0E1XG02;A0A0E0VPR8;A0A0D1FSQ6;A0A0U1MKW7;A0A1D4Z1I9;A0A1D4ADS4;A0A0U1N192;A0A077UGP1;Q53667;A0A069G1V3	T1Y8T4;Q8NWR0;Q6G9D6;Q5HFZ8;Q2FYK7;P67371;P67370;A0A1E5JD56;A0A1D7UH20;A0A115CRC9;A0A0H3K8I8;A0A0H2XI23;A0A0E1VHJ6;A0A0E1AL14;A0A0D6HNG8;A0A1D3V6J4;Q6GGY2;A0A1D4YLW1;A0A1D4W7F2;A0A1D4TS94;A0A1D4T9S6;A0A1D3XAI2;A0A1D3VQJ9;A0A181K965;A0A181EIJ1;A0A181EHF8;A0A181E207;A0A0Z3RXN3;A0A0Z0BXD5;A0A0E1XG02;A0A0E0VPR8;A0A0D1FSQ6;A0A0U1MKW7;A0A1D4Z1I9;A0A1D4ADS4;A0A0U1N192;A0A077UGP1	>tr|T1Y8T4|T1Y8T4_STAAU Fatty acid-binding protein, DegV family protein OS=Staphylococcus aureus subsp. aureus CN1 GN=SAKOR_01362 PE=4 SV=1;>sp|Q8NWR0|Y1315_STAAW DegV domain-containing protein MW1315 OS=Staphylococcus aureus (strain MW2) GN=MW1315 PE=1 SV
6.87515	6.86081	6.9467	7.11424	7.03898	7.19084	6.97851	6.80789	6.96262	6.95937	6.95414	6.83161	+	+			+		+	metabolic process	binding;catalytic activity;iron-sulfur cluster binding;metal cluster binding				GO:0008152	GO:0003824;GO:0005488;GO:0051536;GO:0051540		0	43.987	7.86817e+06	13155333	8.37263e+06	8296900	1.68951	1.89839	-0.220465	0.134671	-0.0221217	0.157668	-0.020819	1.32841	0.198343	0.00623085	0.00130272	1.52307	0.199646	Q2FX16;A0A1D4TR05;A0A1D4PVX9;A0A1D3ZSI4;A0A169JVU9;A0A169HQ19;A0A169GEF6;A0A163MNC5;A0A113YP11;A0A0H3KHH9;A0A0E1XAV3;A0A1E5JF53;A0A1D4XQ34;A0A1D4VWK0;A0A1D4TN90;A0A1D4TN44;A0A1D4RCV8;A0A1D4RBY7;A0A1D4CET0;A0A1D4BSG0;A0A1D4BPN1;A0A1D4AE35;A0A1B3XZ02;A0A169FWJ1;A0A168XY82;A0A163UFI3;A0A163SV28;A0A163MFP1;A0A122VC68;A0A122PY85;A0A0Z0NNU0;A0A0U1MQ14;A0A0H3K0T5;A0A0H3JT21;A0A0H3JMN0;A0A0H2XH15;A0A0H2W…	Q2FX16;A0A1D4TR05;A0A1D4PVX9;A0A1D3ZSI4;A0A169JVU9;A0A169HQ19;A0A169GEF6;A0A163MNC5;A0A113YP11;A0A0H3KHH9;A0A0E1XAV3;A0A1E5JF53;A0A1D4XQ34;A0A1D4VWK0;A0A1D4TN90;A0A1D4TN44;A0A1D4RCV8;A0A1D4RBY7;A0A1D4CET0;A0A1D4BSG0;A0A1D4BPN1;A0A1D4AE35;A0A1B3XZ02;A0A169FWJ1;A0A168XY82;A0A163UFI3;A0A163SV28;A0A163MFP1;A0A122VC68;A0A122PY85;A0A0Z0NNU0;A0A0U1MQ14;A0A0H3K0T5;A0A0H3JT21;A0A0H3JMN0;A0A0H2XH15;A0A0H2W…	>tr|Q2FX16|Q2FX16_STAA8 Conserved hypothetical phage protein OS=Staphylococcus aureus (strain NCTC 8325) GN=SAOUHSC_02090 PE=4 SV=1;>tr|A0A1D4TR05|A0A1D4TR05_STAAU Thioredoxin-like oxidoreductase OS=Staphylococcus aureus GN=SAMEA1708691_02235 PE=4 SV=1;>tr
7.18027	7.32862	7.40611	7.31473	7.23239	7.28326	7.28948	7.11644	7.22394	6.81574	6.91923	6.91038	+			+		+	+									0	48.53	20644000	18971666	16432333	7.66027e+06	3.16521	0.149136	0.0282116	0.498434	0.0950505	2.33333	0.423218	0.526513	0.0668389	2.25587	0.328168	3.19202	0.395007	W8TSS5;T1YA70;Q2FXM2;A0A1E5JED8;A0A1D4XHT3;A0A1D4P2R1;A0A1D4AXX4;A0A181FKU6;A0A181EGR0;A0A162FEW9;A0A0H3KH07;A0A0H3JZU2;A0A0H3JXV9;A0A0H3JUI6;A0A0H2XHN7;A0A0H2WZA4;A0A0E1X4I3;A0A0E1VGN4;A0A0E1ALX2;A0A0E0VPP7;A0A0D1I8V4;A0A168FPV5;A0A181HIE8;A0A0U1N048;A0A181HHV9;A0A077UNC4;A0A069G6Y4	W8TSS5;T1YA70;Q2FXM2;A0A1E5JED8;A0A1D4XHT3;A0A1D4P2R1;A0A1D4AXX4;A0A181FKU6;A0A181EGR0;A0A162FEW9;A0A0H3KH07;A0A0H3JZU2;A0A0H3JXV9;A0A0H3JUI6;A0A0H2XHN7;A0A0H2WZA4;A0A0E1X4I3;A0A0E1VGN4;A0A0E1ALX2;A0A0E0VPP7;A0A0D1I8V4;A0A168FPV5;A0A181HIE8;A0A0U1N048	>tr|W8TSS5|W8TSS5_STAAU Cytosolic protein containing multiple CBS domains OS=Staphylococcus aureus GN=ytoI PE=4 SV=1;>tr|T1YA70|T1YA70_STAAU CBS domain containing protein OS=Staphylococcus aureus subsp. aureus CN1 GN=SAKOR_01645 PE=4 SV=1;>tr|Q2FXM2|Q2FXM2
7.15397	7.30739	7.24981	7.17006	7.19967	7.05903	7.21791	7.06808	7.32846	6.99578	6.91622	6.87454	+			+		+	+	biosynthetic process;carboxylic acid biosynthetic process;carboxylic acid metabolic process;cellular biosynthetic process;cellular ketone metabolic process;cellular lipid metabolic process;cellular metabolic process;cellular process;fatty acid biosynthetic process;fatty acid metabolic process;lipid biosynthetic process;lipid metabolic process;metabolic process;monocarboxylic acid metabolic proces…	acetyl-CoA carboxylase activity;adenyl nucleotide binding;adenyl ribonucleotide binding;ATP binding;binding;catalytic activity;cation binding;CoA carboxylase activity;ion binding;ligase activity;ligase activity, forming carbon-carbon bonds;metal ion binding;nucleotide binding;purine nucleotide binding;purine ribonucleoside triphosphate binding;purine ribonucleotide binding;ribonucleotide binding;…	acetyl-CoA carboxylase complex;cell part;cytoplasmic part;intracellular part;macromolecular complex;protein complex	Carbon fixation pathways in prokaryotes;Fatty acid biosynthesis;Propanoate metabolism;Pyruvate metabolism;Tetracycline biosynthesis	ko00061;ko00253;ko00620;ko00640;ko00720	GO:0006082;GO:0006629;GO:0006631;GO:0006633;GO:0008152;GO:0008610;GO:0009058;GO:0009987;GO:0016053;GO:0019752;GO:0032787;GO:0042180;GO:0043436;GO:0044237;GO:0044238;GO:0044249;GO:0044255;GO:0044281;GO:0044283;GO:0046394	GO:0000166;GO:0003824;GO:0003989;GO:0005488;GO:0005524;GO:0008270;GO:0016421;GO:0016874;GO:0016885;GO:0017076;GO:0030554;GO:0032553;GO:0032555;GO:0032559;GO:0035639;GO:0043167;GO:0043169;GO:0046872;GO:0046914	GO:0009317;GO:0032991;GO:0043234;GO:0044424;GO:0044444;GO:0044464	0	31.871	17441666	14028667	16505667	8546667	1.92208	0.692284	0.0941348	0.135588	0.0322418	2.24245	0.308207	0.288219	-0.061893	1.52726	0.275965	1.73621	0.214072	W8U599;T1Y968;Q99TG2;Q8NW59;Q7A557;Q6GG06;Q6G8M6;Q5HF73;Q2YTE0;Q2FXM6;Q2FG37;A8Z2L6;A7X3C8;A6U2G7;A5ITM4;A0A1D4WYI1;A0A1D4IZG5;A0A181HXG1;A0A181DMT9;A0A0E1X6H4;A0A0E1VIN3;A0A0E1AL50;A0A0E0VPP2;A0A1D3X3I8;A0A0U1N1Y8;A0A077URW2;A6QHN5;A0A1D4XLS1;A0A181EER9;A0A167UEY4;A0A0D1HJZ2;A0A1B3YMN8;A0A1B3XWU5;A0A1D4JCF2;A0A0H2I9E8;A0A069G738;A0A1D4Y7V2;A0A033UZP4	W8U599;T1Y968;Q99TG2;Q8NW59;Q7A557;Q6GG06;Q6G8M6;Q5HF73;Q2YTE0;Q2FXM6;Q2FG37;A8Z2L6;A7X3C8;A6U2G7;A5ITM4;A0A1D4WYI1;A0A1D4IZG5;A0A181HXG1;A0A181DMT9;A0A0E1X6H4;A0A0E1VIN3;A0A0E1AL50;A0A0E0VPP2;A0A1D3X3I8;A0A0U1N1Y8;A0A077URW2;A6QHN5;A0A1D4XLS1;A0A181EER9;A0A167UEY4;A0A0D1HJZ2;A0A1B3YMN8;A0A1B3XWU5;A0A1D4JCF2	>tr|W8U599|W8U599_STAAU Acetyl-coenzyme A carboxylase carboxyl transferase subunit beta OS=Staphylococcus aureus GN=accD PE=3 SV=1;>tr|T1Y968|T1Y968_STAAU Acetyl-coenzyme A carboxylase carboxyl transferase subunit beta OS=Staphylococcus aureus subsp. aureu
6.94302	7.06311	6.86704	7.14996	6.95484	7.23055	7.18825	7.14786	7.19673	7.43751	7.38459	7.39915	+		+	+		+	+	metabolic process;nitrate metabolic process;nitrogen compound metabolic process	4 iron, 4 sulfur cluster binding;binding;catalytic activity;cation binding;electron carrier activity;ion binding;iron-sulfur cluster binding;metal cluster binding;metal ion binding;molybdenum ion binding;nitrate reductase activity;oxidoreductase activity;oxidoreductase activity, acting on other nitrogenous compounds as donors;transition metal ion binding	cell part;macromolecular complex;nitrate reductase complex;protein complex	Nitrogen metabolism;Two-component system	ko00910;ko02020	GO:0006807;GO:0008152;GO:0042126	GO:0003824;GO:0005488;GO:0008940;GO:0009055;GO:0016491;GO:0016661;GO:0030151;GO:0043167;GO:0043169;GO:0046872;GO:0046914;GO:0051536;GO:0051539;GO:0051540	GO:0009325;GO:0032991;GO:0043234;GO:0044464	0	110.91	9232367	13380133	15070667	25566000	2.75563	0.704485	-0.154062	1.69063	-0.219893	2.79109	-0.449363	0.324958	-0.0658315	3.33447	-0.22947	1.62059	-0.295301	A0A1B3YSU6;T1YC68;Q2FVM1;A0A1D4WNK0;A0A1D4SN83;A0A1D4S0W5;A0A1D4QZB4;A0A1D4QG61;A0A1D4PSA6;A0A1D4NZ67;A0A1D4J9J3;A0A1D4J9G0;A0A1D4GT96;A0A1D4ESB2;A0A1D4DB87;A0A1D4DAG0;A0A1D3W244;A0A1D3VLR5;A0A181JXP5;A0A181JER6;A0A181IVA3;A0A181HWK0;A0A181H2L3;A0A181FZF2;A0A181FM51;A0A181EB09;A0A181DPE8;A0A167XYA8;A0A0Z0VH08;A0A0U1MSG8;A0A0U1MQL4;A0A0H3KIK4;A0A0H3JYW1;A0A0H3JX43;A0A0H3JMM0;A0A0H2XEE7;A0A0H2WWY0;…	A0A1B3YSU6;T1YC68;Q2FVM1;A0A1D4WNK0;A0A1D4SN83;A0A1D4S0W5;A0A1D4QZB4;A0A1D4QG61;A0A1D4PSA6;A0A1D4NZ67;A0A1D4J9J3;A0A1D4J9G0;A0A1D4GT96;A0A1D4ESB2;A0A1D4DB87;A0A1D4DAG0;A0A1D3W244;A0A1D3VLR5;A0A181JXP5;A0A181JER6;A0A181IVA3;A0A181HWK0;A0A181H2L3;A0A181FZF2;A0A181FM51;A0A181EB09;A0A181DPE8;A0A167XYA8;A0A0Z0VH08;A0A0U1MSG8;A0A0U1MQL4;A0A0H3KIK4;A0A0H3JYW1;A0A0H3JX43;A0A0H3JMM0;A0A0H2XEE7;A0A0H2WWY0;…	>tr|A0A1B3YSU6|A0A1B3YSU6_STAAU Nitrate reductase, alpha subunit OS=Staphylococcus aureus subsp. aureus GN=A7Q05_0345 PE=3 SV=1;>tr|T1YC68|T1YC68_STAAU Respiratory nitrate reductase alpha chain OS=Staphylococcus aureus subsp. aureus CN1 GN=SAKOR_02375 PE=3
6.84512	6.92821	6.97364	7.03451	6.94133	7.08257	7.06491	6.99014	7.06822	7.46291	7.24244	7.23802	+			+		+	+	biosynthetic process;cellular biosynthetic process;cellular metabolic process;cellular process;cofactor biosynthetic process;cofactor metabolic process;metabolic process;nonribosomal peptide biosynthetic process;peptide biosynthetic process;peptide metabolic process;siderophore biosynthetic process;siderophore metabolic process	cation transmembrane transporter activity;inorganic cation transmembrane transporter activity;ion transmembrane transporter activity;iron ion transmembrane transporter activity;metal ion transmembrane transporter activity;siderophore transmembrane transporter activity;siderophore transporter activity;substrate-specific transmembrane transporter activity;substrate-specific transporter activity;tra…				GO:0006518;GO:0008152;GO:0009058;GO:0009237;GO:0009987;GO:0019184;GO:0019290;GO:0043043;GO:0044237;GO:0044249;GO:0051186;GO:0051188	GO:0005215;GO:0005381;GO:0008324;GO:0015075;GO:0015343;GO:0022857;GO:0022890;GO:0022891;GO:0022892;GO:0042927;GO:0046873;GO:0046915		0	76.021	8295900	10552433	11029500	21269666	2.65828	0.86227	-0.103814	1.29367	-0.125435	2.06046	-0.398802	0.167584	-0.0216211	1.59708	-0.273367	1.59174	-0.294988	T1YCU2;Q2FW70;A0A1D4Z150;A0A1D4Y3R1;A0A1D4WW20;A0A1D4VCI8;A0A1D4UPV1;A0A1D4ULU9;A0A1D4S4C7;A0A1D4QIL5;A0A1D4QBX1;A0A1D4JWF7;A0A1D4CYD0;A0A1B3Y2Z9;A0A181MHB7;A0A181IHX2;A0A181I049;A0A181HK19;A0A181E893;A0A168DPA2;A0A122NF29;A0A0Z2DL32;A0A0H3K9S8;A0A0H3JWN5;A0A0H3JN09;A0A0H2XFX5;A0A0H2WZV3;A0A0E7QLN2;A0A0E1XEH1;A0A0E1AIQ4;A0A0D1JUN7;A0A181GB46;A0A1D4NJU2;A0A1D4TPS1;A0A181I4R2;A0A1D4PPF1;A0A1D4E023;…	T1YCU2;Q2FW70;A0A1D4Z150;A0A1D4Y3R1;A0A1D4WW20;A0A1D4VCI8;A0A1D4UPV1;A0A1D4ULU9;A0A1D4S4C7;A0A1D4QIL5;A0A1D4QBX1;A0A1D4JWF7;A0A1D4CYD0;A0A1B3Y2Z9;A0A181MHB7;A0A181IHX2;A0A181I049;A0A181HK19;A0A181E893;A0A168DPA2;A0A122NF29;A0A0Z2DL32;A0A0H3K9S8;A0A0H3JWN5;A0A0H3JN09;A0A0H2XFX5;A0A0H2WZV3;A0A0E7QLN2;A0A0E1XEH1;A0A0E1AIQ4;A0A0D1JUN7;A0A181GB46;A0A1D4NJU2;A0A1D4TPS1;A0A181I4R2;A0A1D4PPF1;A0A1D4E023;…	>tr|T1YCU2|T1YCU2_STAAU Siderophore synthase OS=Staphylococcus aureus subsp. aureus CN1 GN=SAKOR_02149 PE=4 SV=1;>tr|Q2FW70|Q2FW70_STAA8 Uncharacterized protein OS=Staphylococcus aureus (strain NCTC 8325) GN=SAOUHSC_02436 PE=4 SV=1;>tr|A0A1D4Z150|A0A1D4Z15
6.94011	7.16767	7.12908	6.92783	7.1068	6.99201	7.18684	7.16092	7.06055	7.44022	7.42488	7.34688	+			+		+	+	biosynthetic process;cellular biosynthetic process;cellular metabolic process;cellular process;cofactor biosynthetic process;cofactor metabolic process;metabolic process;nonribosomal peptide biosynthetic process;peptide biosynthetic process;peptide metabolic process;siderophore biosynthetic process;siderophore metabolic process	cation transmembrane transporter activity;inorganic cation transmembrane transporter activity;ion transmembrane transporter activity;iron ion transmembrane transporter activity;metal ion transmembrane transporter activity;siderophore transmembrane transporter activity;siderophore transporter activity;substrate-specific transmembrane transporter activity;substrate-specific transporter activity;tra…				GO:0006518;GO:0008152;GO:0009058;GO:0009237;GO:0009987;GO:0019184;GO:0019290;GO:0043043;GO:0044237;GO:0044249;GO:0051186;GO:0051188	GO:0005215;GO:0005381;GO:0008324;GO:0015075;GO:0015343;GO:0022857;GO:0022890;GO:0022891;GO:0022892;GO:0042927;GO:0046873;GO:0046915		0	67.211	12294933	10358267	13785667	25461000	2.59607	0.328953	0.0700693	0.287946	-0.0571507	1.88976	-0.32504	0.914019	-0.12722	2.29154	-0.26789	2.56564	-0.39511	W8UVT5;T1YB64;Q2FW72;A0A1D4YYM6;A0A1D4YCT8;A0A1D4WTX0;A0A1D4TI04;A0A1D4NJY6;A0A1D4JV93;A0A1D4BG11;A0A1D4B9U1;A0A1B3YRE8;A0A181JP03;A0A181JNI2;A0A181E834;A0A181DTY4;A0A181D9I2;A0A0Z1CRL3;A0A0Z0RLJ1;A0A0H3K9W0;A0A0H3K172;A0A0H3JT15;A0A0H3JNG6;A0A0H2XFQ5;A0A0H2WZB5;A0A0E1XCB6;A0A0E1VNJ2;A0A0E1AJ44;A0A0D1IC78;A0A1D4YJ66;A0A1D4PPL9;A0A1D4AV31;A0A0E0VT09;A0A181ID88;A0A1D4Y202;A0A1D4AAD1;A0A181HYP3;A0A1…	W8UVT5;T1YB64;Q2FW72;A0A1D4YYM6;A0A1D4YCT8;A0A1D4WTX0;A0A1D4TI04;A0A1D4NJY6;A0A1D4JV93;A0A1D4BG11;A0A1D4B9U1;A0A1B3YRE8;A0A181JP03;A0A181JNI2;A0A181E834;A0A181DTY4;A0A181D9I2;A0A0Z1CRL3;A0A0Z0RLJ1;A0A0H3K9W0;A0A0H3K172;A0A0H3JT15;A0A0H3JNG6;A0A0H2XFQ5;A0A0H2WZB5;A0A0E1XCB6;A0A0E1VNJ2;A0A0E1AJ44;A0A0D1IC78;A0A1D4YJ66;A0A1D4PPL9;A0A1D4AV31;A0A0E0VT09;A0A181ID88;A0A1D4Y202;A0A1D4AAD1;A0A181HYP3;A0A1…	>tr|W8UVT5|W8UVT5_STAAU Putative siderophore biosynthesis protein near heme transporter HtsABC OS=Staphylococcus aureus GN=iucA PE=4 SV=1;>tr|T1YB64|T1YB64_STAAU Amino-acid citrate synthetase OS=Staphylococcus aureus subsp. aureus CN1 GN=SAKOR_02147 PE=4 S
7.04968	7.06017	7.00826	7.15915	7.07759	7.30835	7.19117	7.14743	7.47774	7.44886	NaN	7.41333	+			+					catalytic activity;methyltransferase activity;O-methyltransferase activity;transferase activity;transferase activity, transferring one-carbon groups					GO:0003824;GO:0008168;GO:0008171;GO:0016740;GO:0016741		0	16.96	10963333	15574000	19871666	18004000	1.42465	0.960256	-0.142324	1.0433	-0.232744	3.28096	-0.391727	0.296513	-0.0904204	0.492139	-0.158982	1.17812	-0.249403	A0A1B3XZ72;X5DW62;T1Y8X9;Q2FXW3;A0A1E5JDZ9;A0A1D4YG05;A0A1D4WUI7;A0A1D4IPI8;A0A1D4CU48;A0A0H3K8U9;A0A0H3JWL8;A0A0H2XGR5;A0A0H2WW68;A0A0E1VJ56;A0A0E1AGZ2;A0A0E0VQB0;A0A0D1JZG9;A0A1B3Y641;A0A1D4FNC4;A0A181GQF9;A0A0H3JRW5;A0A0H3JMW7;A0A1D4SL07;A0A1D4E1Y7;A0A167SY13;A0A122NGZ2;A0A0E1X4S2	A0A1B3XZ72;X5DW62;T1Y8X9;Q2FXW3;A0A1E5JDZ9;A0A1D4YG05;A0A1D4WUI7;A0A1D4IPI8;A0A1D4CU48;A0A0H3K8U9;A0A0H3JWL8;A0A0H2XGR5;A0A0H2WW68;A0A0E1VJ56;A0A0E1AGZ2;A0A0E0VQB0;A0A0D1JZG9;A0A1B3Y641;A0A1D4FNC4;A0A181GQF9;A0A0H3JRW5;A0A0H3JMW7;A0A1D4SL07;A0A1D4E1Y7;A0A167SY13;A0A122NGZ2;A0A0E1X4S2	>tr|A0A1B3XZ72|A0A1B3XZ72_STAAU Methyltransferase domain protein OS=Staphylococcus aureus subsp. aureus GN=A7U44_1192 PE=4 SV=1;>tr|X5DW62|X5DW62_STAAU Methyltransferase OS=Staphylococcus aureus GN=A4U86_07800 PE=4 SV=1;>tr|T1Y8X9|T1Y8X9_STAAU O-methyltran
7.0154	6.8556	7.00411	7.09812	6.91828	7.07533	7.33999	7.14376	7.38421	7.53896	7.10823	7.36252	+		+	+	+			alcohol metabolic process;alditol metabolic process;carbohydrate metabolic process;cellular carbohydrate metabolic process;cellular metabolic process;cellular process;glycerol metabolic process;metabolic process;polyol metabolic process;primary metabolic process;small molecule metabolic process	catalytic activity;glycerone kinase activity;kinase activity;phosphotransferase activity, alcohol group as acceptor;transferase activity;transferase activity, transferring phosphorus-containing groups				GO:0005975;GO:0006066;GO:0006071;GO:0008152;GO:0009987;GO:0019400;GO:0019751;GO:0044237;GO:0044238;GO:0044262;GO:0044281	GO:0003824;GO:0004371;GO:0016301;GO:0016740;GO:0016772;GO:0016773		0	60.515	9209133	10904600	20007666	23487666	1.55819	0.399601	-0.0722073	1.67161	-0.33095	1.31025	-0.378199	1.30311	-0.258742	0.118493	-0.0472495	1.04772	-0.305992	W8TWX6;T1Y9C4;Q99UP2;Q8NX12;Q7A5Z4;Q6GHK9;Q6G9Y7;Q5HGK7;Q2YXJ0;Q2FZ58;Q2FHL2;A0A1D4Z691;A0A1D4WI64;A0A1D4V5W3;A0A1D4V2D8;A0A1D4TMV4;A0A1D4TAF4;A0A1D4QDW9;A0A1D4MUG3;A0A1D4LES5;A0A1D4I4M8;A0A1D4GA33;A0A1D4ETL3;A0A1D3ZBQ8;A0A1D3YD40;A0A1B3YDB0;A0A1B3XZH1;A0A181J5F7;A0A181H454;A0A170KP53;A0A169UM87;A0A169A5N3;A0A168W8J5;A0A163USG8;A0A113YFC8;A0A113JZE8;A0A0U1MJD2;A0A0H3K889;A0A0E1X6D6;A0A0E1VI92;A0A…	W8TWX6;T1Y9C4;Q99UP2;Q8NX12;Q7A5Z4;Q6GHK9;Q6G9Y7;Q5HGK7;Q2YXJ0;Q2FZ58;Q2FHL2;A0A1D4Z691;A0A1D4WI64;A0A1D4V5W3;A0A1D4V2D8;A0A1D4TMV4;A0A1D4TAF4;A0A1D4QDW9;A0A1D4MUG3;A0A1D4LES5;A0A1D4I4M8;A0A1D4GA33;A0A1D4ETL3;A0A1D3ZBQ8;A0A1D3YD40;A0A1B3YDB0;A0A1B3XZH1;A0A181J5F7;A0A181H454;A0A170KP53;A0A169UM87;A0A169A5N3;A0A168W8J5;A0A163USG8;A0A113YFC8;A0A113JZE8;A0A0U1MJD2;A0A0H3K889;A0A0E1X6D6;A0A0E1VI92;A0A…	>tr|W8TWX6|W8TWX6_STAAU DAK2 domain fusion protein YloV OS=Staphylococcus aureus GN=FORC27_1273 PE=4 SV=1;>tr|T1Y9C4|T1Y9C4_STAAU Dihydroxyacetone kinase family protein OS=Staphylococcus aureus subsp. aureus CN1 GN=SAKOR_01153 PE=4 SV=1;>sp|Q99UP2|Y1226_ST
6.87349	7.34799	7.20058	6.94416	7.02399	7.16646	6.97013	7.1186	7.0133	6.71367	6.75746	6.44372	+			+		+	+	alcohol catabolic process;alcohol metabolic process;carbohydrate catabolic process;carbohydrate metabolic process;catabolic process;cellular carbohydrate catabolic process;cellular carbohydrate metabolic process;cellular metabolic process;cellular process;fructose 1,6-bisphosphate metabolic process;fructose metabolic process;generation of precursor metabolites and energy;glucose catabolic process…	aldehyde-lyase activity;binding;carbon-carbon lyase activity;catalytic activity;cation binding;fructose-bisphosphate aldolase activity;ion binding;lyase activity;metal ion binding;transition metal ion binding;zinc ion binding		Carbon fixation in photosynthetic organisms;Fructose and mannose metabolism;Glycolysis / Gluconeogenesis;Methane metabolism;Pentose phosphate pathway	ko00010;ko00030;ko00051;ko00680;ko00710	GO:0005975;GO:0005996;GO:0006000;GO:0006006;GO:0006007;GO:0006066;GO:0006091;GO:0006096;GO:0008152;GO:0009056;GO:0009987;GO:0016052;GO:0019318;GO:0019320;GO:0030388;GO:0044237;GO:0044238;GO:0044262;GO:0044275;GO:0044281;GO:0044282;GO:0046164;GO:0046365	GO:0003824;GO:0004332;GO:0005488;GO:0008270;GO:0016829;GO:0016830;GO:0016832;GO:0043167;GO:0043169;GO:0046872;GO:0046914		0	30.836	15208967	11344133	10928767	4.55693e+06	1.63825	0.244997	0.0958168	0.294004	0.106678	1.37099	0.502406	0.0473461	0.0108616	1.67335	0.395728	1.58601	0.40659	W8TRN9;Q6GEV0;Q6G7I5;Q5HE75;Q2FWD3;P99075;P67478;P67477;A0A1D4Y2S9;A0A1D4PUS6;A0A1D4P9K5;A0A1B3Y287;A0A167Z106;A0A0H3K9T2;A0A0H2XHZ5;A0A0E1X8D5;A0A0E1VMI0;A0A0E1AMQ6;A0A0D1JNW2;A0A0E0VQT2;T1YB19;A0A1D4L3E7;A0A1E5JFW7;A0A1D4SUC0;A0A1E5JG24;A0A069G159;A0A033UPY4;A0A0H2IAD7	W8TRN9;Q6GEV0;Q6G7I5;Q5HE75;Q2FWD3;P99075;P67478;P67477;A0A1D4Y2S9;A0A1D4PUS6;A0A1D4P9K5;A0A1B3Y287;A0A167Z106;A0A0H3K9T2;A0A0H2XHZ5;A0A0E1X8D5;A0A0E1VMI0;A0A0E1AMQ6;A0A0D1JNW2;A0A0E0VQT2;T1YB19;A0A1D4L3E7;A0A1E5JFW7;A0A1D4SUC0	>tr|W8TRN9|W8TRN9_STAAU Fructose-1,6-bisphosphate aldolase OS=Staphylococcus aureus GN=fba PE=1 SV=1;>sp|Q6GEV0|ALF2_STAAR Fructose-bisphosphate aldolase OS=Staphylococcus aureus (strain MRSA252) GN=fba PE=3 SV=1;>sp|Q6G7I5|ALF2_STAAS Fructose-bisphosphate
6.90503	6.98867	6.88037	6.97924	6.95119	7.07081	7.10863	6.93791	7.04438	6.70647	6.52338	6.61267	+			+		+	+	biosynthetic process;cellular biosynthetic process;cellular macromolecule biosynthetic process;cellular macromolecule metabolic process;cellular metabolic process;cellular nitrogen compound metabolic process;cellular process;cellular response to stimulus;cellular response to stress;DNA metabolic process;DNA repair;DNA replication;macromolecule biosynthetic process;macromolecule metabolic process;…	binding;catalytic activity;DNA binding;DNA polymerase activity;DNA-directed DNA polymerase activity;nucleic acid binding;nucleotidyltransferase activity;transferase activity;transferase activity, transferring phosphorus-containing groups				GO:0006139;GO:0006259;GO:0006260;GO:0006281;GO:0006807;GO:0006950;GO:0006974;GO:0008152;GO:0009058;GO:0009059;GO:0009987;GO:0033554;GO:0034641;GO:0034645;GO:0043170;GO:0044237;GO:0044238;GO:0044249;GO:0044260;GO:0050896;GO:0051716;GO:0090304	GO:0003676;GO:0003677;GO:0003824;GO:0003887;GO:0005488;GO:0016740;GO:0016772;GO:0016779;GO:0034061		0	64.909	8456867	10080367	10861933	4174400	3.27222	0.708886	-0.0757224	0.820773	-0.105618	2.12324	0.310517	0.185514	-0.0298951	2.33815	0.416135	2.41963	0.38624	T1Y9P9;Q2FZD4;A0A1D4YXQ3;A0A1D4VAG6;A0A1D4T0Y1;A0A1D4QU34;A0A1D4QG51;A0A1D4H8S1;A0A1D4DVP5;A0A1D3ZPB4;A0A1D3WDJ3;A0A1B3Y2Q2;A0A181K1W8;A0A181JCD7;A0A181GYB1;A0A181EJZ8;A0A170TYP2;A0A170PB23;A0A169ZXM6;A0A169MMQ2;A0A169J9P9;A0A168RFE9;A0A163TQ86;A0A163SXI5;A0A113TRM6;A0A0Z1K7G3;A0A0U1MIQ0;A0A0H3KFV8;A0A0H3JWY0;A0A0H3JR19;A0A0H3JKQ4;A0A0H2XK06;A0A0H2WZ05;A0A0E1X863;A0A0E1AFI8;A0A0E0VN64;A0A0D6HTC1;…	T1Y9P9;Q2FZD4;A0A1D4YXQ3;A0A1D4VAG6;A0A1D4T0Y1;A0A1D4QU34;A0A1D4QG51;A0A1D4H8S1;A0A1D4DVP5;A0A1D3ZPB4;A0A1D3WDJ3;A0A1B3Y2Q2;A0A181K1W8;A0A181JCD7;A0A181GYB1;A0A181EJZ8;A0A170TYP2;A0A170PB23;A0A169ZXM6;A0A169MMQ2;A0A169J9P9;A0A168RFE9;A0A163TQ86;A0A163SXI5;A0A113TRM6;A0A0Z1K7G3;A0A0U1MIQ0;A0A0H3KFV8;A0A0H3JWY0;A0A0H3JR19;A0A0H3JKQ4;A0A0H2XK06;A0A0H2WZ05;A0A0E1X863;A0A0E1AFI8;A0A0E0VN64;A0A0D6HTC1;…	>tr|T1Y9P9|T1Y9P9_STAAU DNA Polymerase X family OS=Staphylococcus aureus subsp. aureus CN1 GN=SAKOR_01064 PE=4 SV=1;>tr|Q2FZD4|Q2FZD4_STAA8 DNA-dependent DNA polymerase beta chain, putative OS=Staphylococcus aureus (strain NCTC 8325) GN=SAOUHSC_01098 PE=4
6.91108	7.0214	7.19304	6.8875	7.13934	7.07	6.87903	6.87595	6.96921	6.58814	6.55993	NaN	+			+		+	+		binding;nucleic acid binding;RNA binding;translation factor activity, nucleic acid binding;translation initiation factor activity	cell part;cytoplasm;intracellular part				GO:0003676;GO:0003723;GO:0003743;GO:0005488;GO:0008135	GO:0005737;GO:0044424;GO:0044464	0	20.213	11416833	11083333	8.13327e+06	2.50133e+06	2.12049	0.0288784	0.00955502	0.696277	0.133775	1.6611	0.467804	0.698237	0.12422	2.41683	0.33403	1.73907	0.458249	Q6G8P5;Q5HF92;Q2YTA9;Q2FXP9;Q2FG56;P65141;P65140;P65139;A6QHL4;A0A199B389;A0A0E1AH49;A0A0D1J2E1;A0A0U1MP55;A0A0U1MMT1;A0A0G2LSY7;A0A0E1VGT7;T1YA49;A0A0E0VQY7;A0A1B3Z1H8;Q6GG25;A0A0E1X4P2;A0A1D4XRA0;A0A1B3Z1C1;A0A1E5JE99;A0A0H2HZD0;A0A069G8G4;A0A033V324	Q6G8P5;Q5HF92;Q2YTA9;Q2FXP9;Q2FG56;P65141;P65140;P65139;A6QHL4;A0A199B389;A0A0E1AH49;A0A0D1J2E1;A0A0U1MP55;A0A0U1MMT1;A0A0G2LSY7;A0A0E1VGT7;T1YA49;A0A0E0VQY7;A0A1B3Z1H8;Q6GG25;A0A0E1X4P2	>sp|Q6G8P5|IF3_STAAS Translation initiation factor IF-3 OS=Staphylococcus aureus (strain MSSA476) GN=infC PE=3 SV=1;>sp|Q5HF92|IF3_STAAC Translation initiation factor IF-3 OS=Staphylococcus aureus (strain COL) GN=infC PE=3 SV=1;>sp|Q2YTA9|IF3_STAAB Transla
7.11893	6.91764	7.14195	7.02255	7.19978	7.1583	7.0864	6.88551	7.36936	6.60842	NaN	6.64615	+			+			+	cellular macromolecule metabolic process;cellular metabolic process;cellular nitrogen compound metabolic process;cellular process;macromolecule metabolic process;macromolecule modification;metabolic process;nitrogen compound metabolic process;nucleic acid metabolic process;nucleobase-containing compound metabolic process;primary metabolic process;pseudouridine synthesis;RNA metabolic process;RNA …	binding;catalytic activity;intramolecular transferase activity;isomerase activity;lyase activity;nucleic acid binding;pseudouridine synthase activity;RNA binding				GO:0001522;GO:0006139;GO:0006807;GO:0008152;GO:0009451;GO:0009987;GO:0016070;GO:0034641;GO:0043170;GO:0043412;GO:0044237;GO:0044238;GO:0044260;GO:0090304	GO:0003676;GO:0003723;GO:0003824;GO:0005488;GO:0009982;GO:0016829;GO:0016853;GO:0016866		0	27.969	11762833	13590667	14430567	2828800	1.48073	0.308322	-0.0673744	0.126284	-0.0542533	1.72566	0.432221	0.0293803	0.0131211	1.12352	0.486474	2.23792	0.499595	W8U5R6;T1Y905;Q2FY78;A0A1D7UHF9;A0A1D5A105;A0A1D4T1U9;A0A1D4KL04;A0A168XNZ2;A0A0H3K887;A0A0H3K086;A0A0H3JSF4;A0A0H3JL16;A0A0H2XGY5;A0A0H2WX67;A0A0E1X7G7;A0A0E1VR62;A0A0E1AIC8;A0A0E0VQW1;A0A0D1IAK8;A0A1D4D5A0;A0A0U1MZK0;A0A0U1MLG5;A0A1D4QPD8;A0A1D4P8L7;A0A181EFH6;A0A181DF17;A0A1D5A953;A0A1D4ZNC9;A0A1B3ZPK7;A0A077UJV5;A0A1B3ZRF7;A0A069GGT6	W8U5R6;T1Y905;Q2FY78;A0A1D7UHF9;A0A1D5A105;A0A1D4T1U9;A0A1D4KL04;A0A168XNZ2;A0A0H3K887;A0A0H3K086;A0A0H3JSF4;A0A0H3JL16;A0A0H2XGY5;A0A0H2WX67;A0A0E1X7G7;A0A0E1VR62;A0A0E1AIC8;A0A0E0VQW1;A0A0D1IAK8;A0A1D4D5A0;A0A0U1MZK0;A0A0U1MLG5;A0A1D4QPD8;A0A1D4P8L7;A0A181EFH6;A0A181DF17;A0A1D5A953;A0A1D4ZNC9;A0A1B3ZPK7;A0A077UJV5	>tr|W8U5R6|W8U5R6_STAAU Pseudouridine synthase OS=Staphylococcus aureus GN=rluB PE=3 SV=1;>tr|T1Y905|T1Y905_STAAU Pseudouridine synthase OS=Staphylococcus aureus subsp. aureus CN1 GN=SAKOR_01437 PE=3 SV=1;>tr|Q2FY78|Q2FY78_STAA8 Pseudouridine synthase OS=S
7.14526	7.17754	7.33772	7.29352	7.21421	7.14585	7.41606	6.9061	7.60382	6.75942	6.73822	6.64479	+			+		+	+	catabolic process;cellular catabolic process;cellular metabolic process;cellular nitrogen compound catabolic process;cellular nitrogen compound metabolic process;cellular process;cotranslational protein targeting to membrane;establishment of localization;establishment of localization in cell;establishment of protein localization;establishment of protein localization in endoplasmic reticulum;estab…	7S RNA binding;binding;catalytic activity;GTP binding;GTPase activity;guanyl nucleotide binding;guanyl ribonucleotide binding;hydrolase activity;hydrolase activity, acting on acid anhydrides;hydrolase activity, acting on acid anhydrides, in phosphorus-containing anhydrides;nucleic acid binding;nucleoside-triphosphatase activity;nucleotide binding;purine nucleotide binding;purine ribonucleoside tr…	cell part;cytoplasmic part;intracellular part;macromolecular complex;ribonucleoprotein complex;signal recognition particle;signal recognition particle, endoplasmic reticulum targeting	Bacterial secretion system;Protein export	ko03060;ko03070	GO:0006139;GO:0006163;GO:0006184;GO:0006195;GO:0006605;GO:0006612;GO:0006613;GO:0006614;GO:0006753;GO:0006807;GO:0006810;GO:0006886;GO:0008152;GO:0009056;GO:0009117;GO:0009141;GO:0009143;GO:0009144;GO:0009146;GO:0009150;GO:0009154;GO:0009166;GO:0009199;GO:0009203;GO:0009205;GO:0009207;GO:0009259;GO:0009261;GO:0009987;GO:0015031;GO:0034641;GO:0034655;GO:0044237;GO:0044238;GO:0044248;GO:0044270;GO:…	GO:0000166;GO:0003676;GO:0003723;GO:0003824;GO:0003924;GO:0005488;GO:0005525;GO:0008312;GO:0016462;GO:0016787;GO:0016817;GO:0016818;GO:0017076;GO:0017111;GO:0019001;GO:0032553;GO:0032555;GO:0032561;GO:0035639	GO:0005786;GO:0030529;GO:0032991;GO:0044424;GO:0044444;GO:0044464;GO:0048500	0	49.689	16928334	16674667	24760866	5211100	1.69011	0.0104127	0.00231345	0.152402	-0.0884857	2.7317	0.506026	0.160189	-0.0907992	1.31688	0.594511	3.09317	0.503712	A0A1B3Z0H1;X5E004;Q2FZ46;A0A1D4Z8Z5;A0A1D4VK69;A0A1D4SBD1;A0A1D4I4E1;A0A1D3YRA5;A0A1D3XRI1;A0A1D3X2I4;A0A1D3WLL1;A0A169EZ37;A0A169A0V8;A0A0Z4NYM8;A0A0H3K7R7;A0A0H3JX24;A0A0H2XH01;A0A0H2WYP2;A0A0E1X8J4;A0A0E1VI59;A0A0E1AHN0;A0A0D1JI84;A0A090LVU9;T1YA10;A0A0E0VNB9;A0A1D3Y5D6;A0A181EAL3;A0A0H3JTY9;A0A0H3JRC4;A0A1D4SPW3;A0A077U806;A0A077UI22;A0A1E5JCB3;A0A1B3YFV2;A0A0H2HU83;A0A069FSQ9;A0A033V793;A0A1…	A0A1B3Z0H1;X5E004;Q2FZ46;A0A1D4Z8Z5;A0A1D4VK69;A0A1D4SBD1;A0A1D4I4E1;A0A1D3YRA5;A0A1D3XRI1;A0A1D3X2I4;A0A1D3WLL1;A0A169EZ37;A0A169A0V8;A0A0Z4NYM8;A0A0H3K7R7;A0A0H3JX24;A0A0H2XH01;A0A0H2WYP2;A0A0E1X8J4;A0A0E1VI59;A0A0E1AHN0;A0A0D1JI84;A0A090LVU9;T1YA10;A0A0E0VNB9;A0A1D3Y5D6;A0A181EAL3;A0A0H3JTY9;A0A0H3JRC4;A0A1D4SPW3;A0A077U806;A0A077UI22;A0A1E5JCB3	>tr|A0A1B3Z0H1|A0A1B3Z0H1_STAAU Signal recognition particle protein OS=Staphylococcus aureus subsp. aureus GN=ffh PE=3 SV=1;>tr|X5E004|X5E004_STAAU Signal recognition particle protein OS=Staphylococcus aureus GN=ffh PE=3 SV=1;>tr|Q2FZ46|Q2FZ46_STAA8 Signal
7.18755	7.18721	7.24316	7.38943	7.43391	7.30524	7.51187	7.00419	7.59235	6.83888	6.69401	6.35495	+	+		+		+	+	biosynthetic process;cellular biosynthetic process;cellular macromolecule biosynthetic process;cellular macromolecule metabolic process;cellular metabolic process;cellular nitrogen compound metabolic process;cellular process;cellular response to stimulus;cellular response to stress;DNA metabolic process;DNA recombination;DNA repair;DNA replication;macromolecule biosynthetic process;macromolecule …	adenyl nucleotide binding;adenyl ribonucleotide binding;ATP binding;ATPase activity;ATPase activity, coupled;ATP-dependent helicase activity;binding;catalytic activity;DNA binding;DNA polymerase activity;DNA-directed DNA polymerase activity;exonuclease activity;helicase activity;hydrolase activity;hydrolase activity, acting on acid anhydrides;hydrolase activity, acting on acid anhydrides, in phos…	cell part;intracellular			GO:0006139;GO:0006259;GO:0006260;GO:0006281;GO:0006310;GO:0006807;GO:0006950;GO:0006974;GO:0008152;GO:0009058;GO:0009059;GO:0009987;GO:0033554;GO:0034641;GO:0034645;GO:0043170;GO:0044237;GO:0044238;GO:0044249;GO:0044260;GO:0050896;GO:0051716;GO:0090304	GO:0000166;GO:0003676;GO:0003677;GO:0003824;GO:0003887;GO:0004386;GO:0004518;GO:0004527;GO:0005488;GO:0005524;GO:0008026;GO:0016462;GO:0016740;GO:0016772;GO:0016779;GO:0016787;GO:0016788;GO:0016817;GO:0016818;GO:0016887;GO:0017076;GO:0017111;GO:0030554;GO:0032553;GO:0032555;GO:0032559;GO:0034061;GO:0035639;GO:0042623;GO:0070035	GO:0005622;GO:0044464	0	104.19	16098333	23956334	27237334	4702700	2.19598	1.80926	-0.170223	0.369725	-0.163498	1.78811	0.576693	0.0118102	0.00672436	1.47109	0.740191	2.13691	0.746916	T1Y8W9;Q99U34;Q8NWP2;Q7A5K4;Q6G9A7;Q5HFW8;Q2FYH5;Q2FGY5;A0A1D4PZD9;A0A1D4N2F4;A0A1D4HJ60;A0A1D3Y0X4;A0A1D3WGC2;A0A1D3VCH0;A0A181HJZ0;A0A181EHE0;A0A0Z4F3P0;A0A0Z2E138;A0A0H3K8N3;A0A0E1VHA4;A0A0E1AL41;A0A0D6HM07;A0A1B3YM53;A0A1D5A4I4;A0A181HSK0;A0A1D4Y5F5;A0A0E0VPU5;A0A1D4NFE9;Q6GGV4;A0A1D3XSV1;A0A181K455;A0A181JI90;A0A181H3N4;A0A181FVP8;A0A181D477;A0A0Z2DXR8;A0A0E1X5I3;A0A1B3Y356;A0A1D4YMS5;A0A1D4…	T1Y8W9;Q99U34;Q8NWP2;Q7A5K4;Q6G9A7;Q5HFW8;Q2FYH5;Q2FGY5;A0A1D4PZD9;A0A1D4N2F4;A0A1D4HJ60;A0A1D3Y0X4;A0A1D3WGC2;A0A1D3VCH0;A0A181HJZ0;A0A181EHE0;A0A0Z4F3P0;A0A0Z2E138;A0A0H3K8N3;A0A0E1VHA4;A0A0E1AL41;A0A0D6HM07;A0A1B3YM53;A0A1D5A4I4;A0A181HSK0;A0A1D4Y5F5;A0A0E0VPU5;A0A1D4NFE9;Q6GGV4;A0A1D3XSV1;A0A181K455;A0A181JI90;A0A181H3N4;A0A181FVP8;A0A181D477;A0A0Z2DXR8;A0A0E1X5I3;A0A1B3Y356;A0A1D4YMS5;A0A1D4…	>tr|T1Y8W9|T1Y8W9_STAAU ATP-dependent helicase, DinG family protein OS=Staphylococcus aureus subsp. aureus CN1 GN=SAKOR_01397 PE=4 SV=1;>sp|Q99U34|DING_STAAM Probable ATP-dependent helicase DinG homolog OS=Staphylococcus aureus (strain Mu50 / ATCC 700699)
7.11661	7.13735	7.11086	7.32108	7.12136	7.439	7.42482	7.38732	7.47995	7.2997	6.99598	7.15351	+		+			+		biosynthetic process;carboxylic acid biosynthetic process;carboxylic acid metabolic process;cellular biosynthetic process;cellular ketone metabolic process;cellular lipid metabolic process;cellular metabolic process;cellular process;fatty acid biosynthetic process;fatty acid metabolic process;glycolipid biosynthetic process;glycolipid metabolic process;lipid A biosynthetic process;lipid A metabol…	3-hydroxyacyl-[acyl-carrier-protein] dehydratase activity;3-hydroxyoctanoyl-[acyl-carrier-protein] dehydratase activity;carbon-oxygen lyase activity;catalytic activity;hydro-lyase activity;lyase activity	cell part;cytoplasm;intracellular part	Fatty acid biosynthesis	ko00061	GO:0006082;GO:0006629;GO:0006631;GO:0006633;GO:0006643;GO:0006644;GO:0006664;GO:0008152;GO:0008610;GO:0008654;GO:0009058;GO:0009245;GO:0009247;GO:0009987;GO:0016053;GO:0019637;GO:0019752;GO:0032787;GO:0042180;GO:0043436;GO:0044237;GO:0044238;GO:0044249;GO:0044255;GO:0044281;GO:0044283;GO:0046394;GO:0046467;GO:0046493	GO:0003824;GO:0016829;GO:0016835;GO:0016836;GO:0019171;GO:0047451	GO:0005737;GO:0044424;GO:0044464	0	16.081	13236000	20549334	27062666	14695633	1.46476	0.8605	-0.172208	3.41218	-0.309088	0.116092	-0.028125	0.639868	-0.13688	1.42537	0.280963	0.492156	0.144083	W8TUP6;T1YAB5;Q6GEX6;Q6G7L1;Q5HEA1;Q2YUK5;Q2FWF5;Q2FF28;P64109;P64108;P64107;A8Z4Z7;A7X4T7;A6U3I4;A6QIU3;A5IUP4;A0A1D4JUU8;A0A1D4EQG7;A0A0E1X8J1;A0A0E1VME2;A0A0E1ANG3;A0A0E0VRN0;A0A0D1FPR0;Q5TKS4;A0A0U1MDK7;A0A077V084;A0A1D4ZXK9;A0A0H2IAA7;A0A069FYU7	W8TUP6;T1YAB5;Q6GEX6;Q6G7L1;Q5HEA1;Q2YUK5;Q2FWF5;Q2FF28;P64109;P64108;P64107;A8Z4Z7;A7X4T7;A6U3I4;A6QIU3;A5IUP4;A0A1D4JUU8;A0A1D4EQG7;A0A0E1X8J1;A0A0E1VME2;A0A0E1ANG3;A0A0E0VRN0;A0A0D1FPR0;Q5TKS4;A0A0U1MDK7;A0A077V084	>tr|W8TUP6|W8TUP6_STAAU 3-hydroxyacyl-[acyl-carrier-protein] dehydratase FabZ OS=Staphylococcus aureus GN=fabZ PE=3 SV=1;>tr|T1YAB5|T1YAB5_STAAU 3-hydroxyacyl-[acyl-carrier-protein] dehydratase FabZ OS=Staphylococcus aureus subsp. aureus CN1 GN=fabZ PE=3 S
7.45956	7.30194	7.40447	7.39717	7.58356	7.52551	7.58212	7.14498	7.68229	6.94101	6.77253	6.82376	+			+		+	+	biosynthetic process;cell cycle process;cellular biosynthetic process;cellular component organization;cellular component organization at cellular level;cellular component organization or biogenesis;cellular component organization or biogenesis at cellular level;cellular macromolecule biosynthetic process;cellular macromolecule metabolic process;cellular metabolic process;cellular nitrogen compoun…	adenyl nucleotide binding;adenyl ribonucleotide binding;ATP binding;binding;DNA binding;nucleic acid binding;nucleotide binding;purine nucleotide binding;purine ribonucleoside triphosphate binding;purine ribonucleotide binding;ribonucleotide binding	cell part;chromosome;cytoplasm;intracellular non-membrane-bounded organelle;intracellular organelle;intracellular part;non-membrane-bounded organelle;organelle			GO:0006139;GO:0006259;GO:0006260;GO:0006281;GO:0006310;GO:0006323;GO:0006807;GO:0006950;GO:0006974;GO:0006996;GO:0007062;GO:0008152;GO:0009058;GO:0009059;GO:0009987;GO:0016043;GO:0022402;GO:0030261;GO:0033554;GO:0034641;GO:0034645;GO:0043170;GO:0044237;GO:0044238;GO:0044249;GO:0044260;GO:0050896;GO:0051276;GO:0051716;GO:0071103;GO:0071840;GO:0071841;GO:0071842;GO:0090304	GO:0000166;GO:0003676;GO:0003677;GO:0005488;GO:0005524;GO:0017076;GO:0030554;GO:0032553;GO:0032555;GO:0032559;GO:0035639	GO:0005694;GO:0005737;GO:0043226;GO:0043228;GO:0043229;GO:0043232;GO:0044424;GO:0044464	0	136.75	24744000	32274666	33428000	7105700	2.46654	0.72204	-0.113424	0.180163	-0.0811381	2.8756	0.542892	0.0646165	0.0322863	1.65098	0.62403	3.04283	0.656317	Q2FZ49;A0A1D4N5A6;A0A0Z0RZL9;A0A0H3K892;A0A0H2XG00;A0A0H2WZN8;A0A0E1AKG4;A0A0D3Q6Z6;A0A0E1VKD8;A0A1D4GPK5;A0A1D3X1T9;A0A181H5Q0;A0A169JKD1;A0A114E8F4;A0A0H3JVU9;T1Y7S9;A0A1D4WV46;A0A1D4WH24;A0A1D4V0W2;A0A1D4QMW3;A0A1D4NG42;A0A1D4M1T6;A0A1D4LG49;A0A1D4I4I5;A0A1D4F2U3;A0A1D3ZAN2;A0A181JGP0;A0A170MQ80;A0A170M6G3;A0A0U1MKK9;A0A0H3JS18;A0A0H3JPT7;A0A0E0VNI1;A0A0D1HPG3;A0A1D3XK59;A0A1D4ZMY3;A0A1D4ZFL6;…	Q2FZ49;A0A1D4N5A6;A0A0Z0RZL9;A0A0H3K892;A0A0H2XG00;A0A0H2WZN8;A0A0E1AKG4;A0A0D3Q6Z6;A0A0E1VKD8;A0A1D4GPK5;A0A1D3X1T9;A0A181H5Q0;A0A169JKD1;A0A114E8F4;A0A0H3JVU9;T1Y7S9;A0A1D4WV46;A0A1D4WH24;A0A1D4V0W2;A0A1D4QMW3;A0A1D4NG42;A0A1D4M1T6;A0A1D4LG49;A0A1D4I4I5;A0A1D4F2U3;A0A1D3ZAN2;A0A181JGP0;A0A170MQ80;A0A170M6G3;A0A0U1MKK9;A0A0H3JS18;A0A0H3JPT7;A0A0E0VNI1;A0A0D1HPG3;A0A1D3XK59;A0A1D4ZMY3;A0A1D4ZFL6;…	>tr|Q2FZ49|Q2FZ49_STAA8 Chromosome partition protein Smc OS=Staphylococcus aureus (strain NCTC 8325) GN=smc PE=3 SV=1;>tr|A0A1D4N5A6|A0A1D4N5A6_STAAU Chromosome partition protein Smc OS=Staphylococcus aureus GN=smc PE=3 SV=1;>tr|A0A0Z0RZL9|A0A0Z0RZL9_STAAU
7.19703	7.33828	7.31239	7.38391	7.4544	7.25696	7.46102	7.03735	7.49988	6.9822	6.78127	6.83854	+			+		+	+	cellular macromolecule metabolic process;cellular metabolic process;cellular nitrogen compound metabolic process;cellular process;cellular response to stimulus;cellular response to stress;DNA metabolic process;DNA repair;macromolecule metabolic process;maintenance of fidelity involved in DNA-dependent DNA replication;metabolic process;mismatch repair;nitrogen compound metabolic process;nucleic ac…	adenyl nucleotide binding;adenyl ribonucleotide binding;ATP binding;binding;damaged DNA binding;DNA binding;double-stranded DNA binding;mismatched DNA binding;nucleic acid binding;nucleotide binding;purine nucleotide binding;purine ribonucleoside triphosphate binding;purine ribonucleotide binding;ribonucleotide binding;structure-specific DNA binding		Mismatch repair	ko03430	GO:0006139;GO:0006259;GO:0006281;GO:0006298;GO:0006807;GO:0006950;GO:0006974;GO:0008152;GO:0009987;GO:0033554;GO:0034641;GO:0043170;GO:0044237;GO:0044238;GO:0044260;GO:0045005;GO:0050896;GO:0051716;GO:0090304	GO:0000166;GO:0003676;GO:0003677;GO:0003684;GO:0003690;GO:0005488;GO:0005524;GO:0017076;GO:0030554;GO:0030983;GO:0032553;GO:0032555;GO:0032559;GO:0035639;GO:0043566		0	88.66	19354000	23582000	23806666	7.51223e+06	1.90368	0.498684	-0.0825224	0.118389	-0.0501819	2.30765	0.415231	0.0712234	0.0323405	1.36138	0.465413	2.40779	0.497753	X5E3Z9;T1Y8J1;Q8NX56;Q6GA70;Q5HGU0;Q2YXD1;Q2FZD3;Q2FHT7;P65496;P65495;A8Z1S5;A7X169;A6U0W1;A6QG46;A5IS30;A0A1D7UGA4;A0A1D4ZDT9;A0A1D4YUV5;A0A1D4UTY3;A0A1D4UTR0;A0A1D4U460;A0A1D4RF87;A0A1D4QG93;A0A1D4Q0L5;A0A1D4P7L3;A0A1D4NCQ4;A0A1D4JTN8;A0A1D4JRY8;A0A1D4JGJ2;A0A1D4ICB1;A0A1D4I2T7;A0A1D4EIL5;A0A1D4CSW7;A0A1D3ZP20;A0A1D3XE70;A0A181K2J1;A0A181HB16;A0A181GYI6;A0A169KGF5;A0A169AWF0;A0A168C6Q3;A0A163PL…	X5E3Z9;T1Y8J1;Q8NX56;Q6GA70;Q5HGU0;Q2YXD1;Q2FZD3;Q2FHT7;P65496;P65495;A8Z1S5;A7X169;A6U0W1;A6QG46;A5IS30;A0A1D7UGA4;A0A1D4ZDT9;A0A1D4YUV5;A0A1D4UTY3;A0A1D4UTR0;A0A1D4U460;A0A1D4RF87;A0A1D4QG93;A0A1D4Q0L5;A0A1D4P7L3;A0A1D4NCQ4;A0A1D4JTN8;A0A1D4JRY8;A0A1D4JGJ2;A0A1D4ICB1;A0A1D4I2T7;A0A1D4EIL5;A0A1D4CSW7;A0A1D3ZP20;A0A1D3XE70;A0A181K2J1;A0A181HB16;A0A181GYI6;A0A169KGF5;A0A169AWF0;A0A168C6Q3;A0A163PL…	>tr|X5E3Z9|X5E3Z9_STAAU Endonuclease MutS2 OS=Staphylococcus aureus GN=mutS2 PE=3 SV=1;>tr|T1Y8J1|T1Y8J1_STAAU Endonuclease MutS2 OS=Staphylococcus aureus subsp. aureus CN1 GN=mutS2 PE=3 SV=1;>sp|Q8NX56|MUTS2_STAAW Endonuclease MutS2 OS=Staphylococcus aure
7.38112	7.2295	7.30455	7.40202	7.37284	7.38126	7.43731	7.16811	7.57017	7.13094	7.01766	7.05442	+			+			+	amine metabolic process;amino acid activation;carboxylic acid metabolic process;cellular amine metabolic process;cellular amino acid metabolic process;cellular ketone metabolic process;cellular macromolecule metabolic process;cellular metabolic process;cellular nitrogen compound metabolic process;cellular process;macromolecule metabolic process;metabolic process;ncRNA metabolic process;nitrogen c…	adenyl nucleotide binding;adenyl ribonucleotide binding;aminoacyl-tRNA ligase activity;ATP binding;binding;catalytic activity;ligase activity;ligase activity, forming aminoacyl-tRNA and related compounds;ligase activity, forming carbon-oxygen bonds;nucleotide binding;purine nucleotide binding;purine ribonucleoside triphosphate binding;purine ribonucleotide binding;ribonucleotide binding;tryptopha…	cell part;cytoplasm;intracellular part	Aminoacyl-tRNA biosynthesis;Tryptophan metabolism	ko00380;ko00970	GO:0006082;GO:0006139;GO:0006399;GO:0006418;GO:0006436;GO:0006520;GO:0006807;GO:0008152;GO:0009308;GO:0009987;GO:0016070;GO:0019752;GO:0034641;GO:0034660;GO:0042180;GO:0043038;GO:0043039;GO:0043170;GO:0043436;GO:0044106;GO:0044237;GO:0044238;GO:0044260;GO:0044281;GO:0090304	GO:0000166;GO:0003824;GO:0004812;GO:0004830;GO:0005488;GO:0005524;GO:0016874;GO:0016875;GO:0016876;GO:0017076;GO:0030554;GO:0032553;GO:0032555;GO:0032559;GO:0035639	GO:0005737;GO:0044424;GO:0044464	0	36.909	20392000	24296666	26422334	11756333	1.5969	0.834967	-0.0803153	0.276487	-0.0868057	1.9026	0.237382	0.0181922	-0.00649039	1.2389	0.324188	3.1132	0.317698	W8U075;T1Y8L7;Q6GI89;Q6GAT0;Q5HH88;Q2FZQ7;P67594;P67593;P67592;A0A1D4WR36;A0A1D4PNM9;A0A1D4JR10;A0A1D4DWC3;A0A114B023;A0A0Z1NL94;A0A0H3KFE9;A0A0H2XGX6;A0A0E1X8M2;A0A0E1VIN1;A0A0E1AGS6;A0A0E0VMI8;A0A1D4M092;A0A1D4K3L3;A0A1D4FCN0;A0A1D4J5X8;A0A1D4ABH8;A0A1D3W753;A0A181E7L1;A0A163YEA5;A0A077UTW6;A0A1D4U3U0;A0A0D1HJJ0;A0A0U1MJH1;A0A1E5JBJ8;A0A0H2I7V4;A0A1E5JCV0;A0A1D4YLK1;A0A069G482;A0A033UZR7;A0A033…	W8U075;T1Y8L7;Q6GI89;Q6GAT0;Q5HH88;Q2FZQ7;P67594;P67593;P67592;A0A1D4WR36;A0A1D4PNM9;A0A1D4JR10;A0A1D4DWC3;A0A114B023;A0A0Z1NL94;A0A0H3KFE9;A0A0H2XGX6;A0A0E1X8M2;A0A0E1VIN1;A0A0E1AGS6;A0A0E0VMI8;A0A1D4M092;A0A1D4K3L3;A0A1D4FCN0;A0A1D4J5X8;A0A1D4ABH8;A0A1D3W753;A0A181E7L1;A0A163YEA5;A0A077UTW6;A0A1D4U3U0;A0A0D1HJJ0;A0A0U1MJH1;A0A1E5JBJ8;A0A0H2I7V4	>tr|W8U075|W8U075_STAAU Tryptophan--tRNA ligase OS=Staphylococcus aureus GN=trpS PE=3 SV=1;>tr|T1Y8L7|T1Y8L7_STAAU Tryptophan--tRNA ligase OS=Staphylococcus aureus subsp. aureus CN1 GN=trpS PE=3 SV=1;>sp|Q6GI89|SYW_STAAR Tryptophan--tRNA ligase OS=Staphylo
7.52401	7.53228	7.54165	7.49518	7.43575	7.37066	7.15131	7.27579	7.41332	7.22016	7.08824	7.27545	+		+	+			+	biosynthetic process;cellular biosynthetic process;cellular macromolecule biosynthetic process;cellular macromolecule metabolic process;cellular metabolic process;cellular process;cellular protein metabolic process;macromolecule biosynthetic process;macromolecule metabolic process;metabolic process;primary metabolic process;protein metabolic process;translation	structural constituent of ribosome;structural molecule activity	cell part;cytoplasmic part;intracellular non-membrane-bounded organelle;intracellular organelle;intracellular part;macromolecular complex;non-membrane-bounded organelle;organelle;ribonucleoprotein complex;ribosome	Ribosome	ko03010	GO:0006412;GO:0008152;GO:0009058;GO:0009059;GO:0009987;GO:0019538;GO:0034645;GO:0043170;GO:0044237;GO:0044238;GO:0044249;GO:0044260;GO:0044267	GO:0003735;GO:0005198	GO:0005840;GO:0030529;GO:0032991;GO:0043226;GO:0043228;GO:0043229;GO:0043232;GO:0044424;GO:0044444;GO:0044464	0	14.311	34096332	27342000	19646666	15903667	2.22868	1.2758	0.0987832	1.53585	0.252508	2.4272	0.33803	0.852572	0.153725	0.383279	0.0855225	1.64919	0.239247	A0A133PY93;Q6GEL8;Q6G7A4;P66647;P66646;P66645;A7X5B3;A6U3U2;A6QJ59;A5IV01;A0A199BCE1;A0A0E1AJ79;A0A0D1FKQ9;T1YCW6;Q5HDZ1;Q2YYM9;Q2FW39;Q2FES2;A8Z324;A0A1D4ZPX9;A0A0K7UQP6;A0A0E1XEE3;A0A0E1VQU1;A0A0E0VT47;A0A1D4PJL0;A0A0H2IAL4;A0A069FNA1;A0A033UV69	A0A133PY93;Q6GEL8;Q6G7A4;P66647;P66646;P66645;A7X5B3;A6U3U2;A6QJ59;A5IV01;A0A199BCE1;A0A0E1AJ79;A0A0D1FKQ9;T1YCW6;Q5HDZ1;Q2YYM9;Q2FW39;Q2FES2;A8Z324;A0A1D4ZPX9;A0A0K7UQP6;A0A0E1XEE3;A0A0E1VQU1;A0A0E0VT47;A0A1D4PJL0;A0A0H2IAL4;A0A069FNA1	>tr|A0A133PY93|A0A133PY93_STAAU 30S ribosomal protein S9 (Fragment) OS=Staphylococcus aureus GN=HMPREF3211_01542 PE=3 SV=1;>sp|Q6GEL8|RS9_STAAR 30S ribosomal protein S9 OS=Staphylococcus aureus (strain MRSA252) GN=rpsI PE=3 SV=1;>sp|Q6G7A4|RS9_STAAS 30S ri
7.0758	7.24908	7.21812	7.33706	7.23785	7.34345	7.28946	7.19662	7.22822	7.56697	7.52436	7.33634	+			+		+		carboxylic acid metabolic process;cellular ketone metabolic process;cellular metabolic process;cellular process;formate metabolic process;metabolic process;monocarboxylic acid metabolic process;organic acid metabolic process;oxoacid metabolic process;small molecule metabolic process	2 iron, 2 sulfur cluster binding;4 iron, 4 sulfur cluster binding;binding;catalytic activity;cation binding;electron carrier activity;formate dehydrogenase (NAD+) activity;ion binding;iron-sulfur cluster binding;metal cluster binding;metal ion binding;molybdenum ion binding;oxidoreductase activity;oxidoreductase activity, acting on the aldehyde or oxo group of donors;oxidoreductase activity, acti…		Glyoxylate and dicarboxylate metabolism;Methane metabolism	ko00630;ko00680	GO:0006082;GO:0008152;GO:0009987;GO:0015942;GO:0019752;GO:0032787;GO:0042180;GO:0043436;GO:0044237;GO:0044281	GO:0003824;GO:0005488;GO:0008863;GO:0009055;GO:0016491;GO:0016620;GO:0016903;GO:0030151;GO:0043167;GO:0043169;GO:0046872;GO:0046914;GO:0051536;GO:0051537;GO:0051539;GO:0051540		0	80.911	15392000	20358000	17371000	30678666	1.84367	0.922493	-0.12512	0.403951	-0.0571	1.53396	-0.29489	0.710585	0.0680199	1.45469	-0.23779	1.0128	-0.16977	A0A1E5JGM5;Q5HDP9;Q2FVV9;Q2FEI5;A0A1B3ZN09;A0A1B3YWF9;A0A1A9LRM0;A0A0H3KA29;A0A0E1AP10;A0A1D4CVR7;A0A133PYM3;A0A0D6H476;Q99RW4;Q931G2;Q7A057;Q6G711;A0A1D4Y697;A0A181HA77;A0A181ERI7;A0A181HXT3;A0A1D4Z9N1;A0A1D4Z4R5;A0A1D4PI99;A0A1D4EVL2;A0A1D4C595;A0A181JIG7;A0A181FA52;A0A181EVM1;A0A0E1VNR3;A0A1D4G8S0;A0A0Z4IQZ8;Q6GEC4;A0A1D4ZYT4;A0A1D4KQN8;A0A181HN52;A0A113TGB6;A0A0E1XDI1;T1YAW3;A0A0E0VRM1;A0A181…	A0A1E5JGM5;Q5HDP9;Q2FVV9;Q2FEI5;A0A1B3ZN09;A0A1B3YWF9;A0A1A9LRM0;A0A0H3KA29;A0A0E1AP10;A0A1D4CVR7;A0A133PYM3;A0A0D6H476;Q99RW4;Q931G2;Q7A057;Q6G711;A0A1D4Y697;A0A181HA77;A0A181ERI7;A0A181HXT3;A0A1D4Z9N1;A0A1D4Z4R5;A0A1D4PI99;A0A1D4EVL2;A0A1D4C595;A0A181JIG7;A0A181FA52;A0A181EVM1;A0A0E1VNR3;A0A1D4G8S0;A0A0Z4IQZ8;Q6GEC4;A0A1D4ZYT4;A0A1D4KQN8;A0A181HN52;A0A113TGB6;A0A0E1XDI1;T1YAW3;A0A0E0VRM1;A0A181…	>tr|A0A1E5JGM5|A0A1E5JGM5_STAAU Formate dehydrogenase, alpha subunit OS=Staphylococcus aureus subsp. aureus GN=A7U48_2520 PE=4 SV=1;>sp|Q5HDP9|FDHL_STAAC Putative formate dehydrogenase SACOL2301 OS=Staphylococcus aureus (strain COL) GN=SACOL2301 PE=3 SV=1;
7.25307	7.35091	7.3834	7.25135	7.2352	7.33145	7.16667	7.29021	7.11528	7.37062	7.38874	7.44922	+					+	+	metabolic process	binding;catalytic activity;cofactor binding;pyridoxal phosphate binding;vitamin B6 binding;vitamin binding				GO:0008152	GO:0003824;GO:0005488;GO:0019842;GO:0030170;GO:0048037;GO:0070279		0	45.487	21506666	18825334	15742000	25361666	1.65168	0.501663	0.0564623	0.998298	0.138408	0.738043	-0.0737333	0.614936	0.0819454	1.68721	-0.212141	1.57176	-0.130196	W8TWP3;Q2FYY8;A0A1E5JCM1;A0A1D4KLB4;A0A1D4GX67;A0A0H3K8C2;A0A0H3JZ87;A0A0H3JMH2;A0A0H2XHV8;A0A0H2WWZ4;A0A0E1VRZ1;A0A0E1AGB0;T1YA76;A0A1D4X0X8;A0A1D4WAV4;A0A1D4UFW8;A0A1D4SUL4;A0A1D4SH00;A0A1D4DFQ0;A0A1D3VND9;A0A1B3XYA7;A0A168UKZ6;A0A168JNW5;A0A0Z2I1U2;A0A0H3JZX7;A0A0D1JID7;A0A1D4X479;A0A1D4N3I7;A0A181EIZ3;A0A169BTC4;A0A1B3ZMQ6;A0A1D4C3S5;A0A181FTS5;A0A1D4UU84;A0A1D4LUE1;A0A181JIG1;A0A163VKZ5;A0A0…	W8TWP3;Q2FYY8;A0A1E5JCM1;A0A1D4KLB4;A0A1D4GX67;A0A0H3K8C2;A0A0H3JZ87;A0A0H3JMH2;A0A0H2XHV8;A0A0H2WWZ4;A0A0E1VRZ1;A0A0E1AGB0;T1YA76;A0A1D4X0X8;A0A1D4WAV4;A0A1D4UFW8;A0A1D4SUL4;A0A1D4SH00;A0A1D4DFQ0;A0A1D3VND9;A0A1B3XYA7;A0A168UKZ6;A0A168JNW5;A0A0Z2I1U2;A0A0H3JZX7;A0A0D1JID7;A0A1D4X479;A0A1D4N3I7;A0A181EIZ3;A0A169BTC4;A0A1B3ZMQ6;A0A1D4C3S5;A0A181FTS5;A0A1D4UU84;A0A1D4LUE1;A0A181JIG1;A0A163VKZ5;A0A0…	>tr|W8TWP3|W8TWP3_STAAU Aluminum resistance protein OS=Staphylococcus aureus GN=A4U86_03810 PE=4 SV=1;>tr|Q2FYY8|Q2FYY8_STAA8 Uncharacterized protein OS=Staphylococcus aureus (strain NCTC 8325) GN=SAOUHSC_01284 PE=4 SV=1;>tr|A0A1E5JCM1|A0A1E5JCM1_STAAU Alu
7.31505	7.24677	7.51348	7.79169	7.44782	7.64307	7.31599	7.33606	7.34945	7.37714	7.44694	7.34157	+				+			alcohol catabolic process;alcohol metabolic process;carbohydrate catabolic process;carbohydrate metabolic process;catabolic process;cellular carbohydrate catabolic process;cellular carbohydrate metabolic process;cellular metabolic process;cellular process;generation of precursor metabolites and energy;glucose catabolic process;glucose metabolic process;glycolysis;hexose catabolic process;hexose m…	acetyltransferase activity;catalytic activity;dihydrolipoamide S-acyltransferase activity;dihydrolipoyllysine-residue acetyltransferase activity;S-acetyltransferase activity;S-acyltransferase activity;transferase activity;transferase activity, transferring acyl groups;transferase activity, transferring acyl groups other than amino-acyl groups		Citrate cycle (TCA cycle);Glycolysis / Gluconeogenesis;Pyruvate metabolism	ko00010;ko00020;ko00620	GO:0005975;GO:0005996;GO:0006006;GO:0006007;GO:0006066;GO:0006091;GO:0006096;GO:0008152;GO:0009056;GO:0009987;GO:0016052;GO:0019318;GO:0019320;GO:0044237;GO:0044238;GO:0044262;GO:0044275;GO:0044281;GO:0044282;GO:0046164;GO:0046365	GO:0003824;GO:0004742;GO:0016407;GO:0016417;GO:0016418;GO:0016740;GO:0016746;GO:0016747;GO:0030523		0	46.368	23642334	44634668	21580000	24591334	1.34002	0.987793	-0.269094	0.110482	0.0245989	0.128904	-0.0301189	1.37087	0.293693	0.777495	-0.0547179	1.07739	0.238975	T1Y7U3;Q8NX76;Q6GHZ0;Q6GAB9;Q5HGY9;Q59821;Q2G2A4;P65636;P65635;A0A1D4XR13;A0A1D4UPB3;A0A1D4SF68;A0A1D4PVB8;A0A1D4LYS2;A0A1D3WG88;A0A1B3Y415;A0A181H784;A0A168SHB6;A0A114L8V6;A0A0H3KC41;A0A0H2XJG3;A0A0E1X8Y3;A0A0E1VKJ6;A0A0E1AJ46;A0A0E0VMV6;A0A0D6GKW2;A0A0D1IX12;A0A1D3ZY47;A0A1D4UNW0;A0A1D4SNJ4;A0A1D4KT58;A0A0U1MY78;A0A0U1MI42;A0A077UIF6;A0A0H2IBK0;A0A1E5JBY8;Q59808;A0A1E5JBR8	T1Y7U3;Q8NX76;Q6GHZ0;Q6GAB9;Q5HGY9;Q59821;Q2G2A4;P65636;P65635;A0A1D4XR13;A0A1D4UPB3;A0A1D4SF68;A0A1D4PVB8;A0A1D4LYS2;A0A1D3WG88;A0A1B3Y415;A0A181H784;A0A168SHB6;A0A114L8V6;A0A0H3KC41;A0A0H2XJG3;A0A0E1X8Y3;A0A0E1VKJ6;A0A0E1AJ46;A0A0E0VMV6;A0A0D6GKW2;A0A0D1IX12;A0A1D3ZY47;A0A1D4UNW0;A0A1D4SNJ4;A0A1D4KT58;A0A0U1MY78;A0A0U1MI42;A0A077UIF6;A0A0H2IBK0	>tr|T1Y7U3|T1Y7U3_STAAU Dihydrolipoamide acetyltransferase component of pyruvate dehydrogenase complex OS=Staphylococcus aureus subsp. aureus CN1 GN=SAKOR_01017 PE=3 SV=1;>sp|Q8NX76|ODP2_STAAW Dihydrolipoyllysine-residue acetyltransferase component of pyru
7.17886	7.27077	7.19973	7.38216	7.36844	7.58975	7.3833	7.39231	7.32871	7.58456	7.41265	7.43745	+	+	+	+				biosynthetic process;cellular biosynthetic process;cellular macromolecule biosynthetic process;cellular macromolecule metabolic process;cellular metabolic process;cellular nitrogen compound metabolic process;cellular process;macromolecule biosynthetic process;macromolecule metabolic process;metabolic process;nitrogen compound metabolic process;nucleic acid metabolic process;nucleobase-containing …	binding;DNA binding;nucleic acid binding;nucleic acid binding transcription factor activity;sequence-specific DNA binding transcription factor activity				GO:0006139;GO:0006351;GO:0006807;GO:0008152;GO:0009058;GO:0009059;GO:0009987;GO:0016070;GO:0032774;GO:0034641;GO:0034645;GO:0043170;GO:0044237;GO:0044238;GO:0044249;GO:0044260;GO:0090304	GO:0001071;GO:0003676;GO:0003677;GO:0003700;GO:0005488		0	33.244	16529667	28782666	23388334	30554000	1.70938	1.39804	-0.230328	1.94426	-0.15165	1.90883	-0.261764	0.456756	0.0786783	0.897611	-0.110114	0.128991	-0.0314356	Q2G0C6;A0A1D4L472;A0A1D4GTQ3;A0A1D4BQF2;A0A1B3YBW2;A0A168GGN2;A0A122PQF6;A0A0Z0NM22;A0A0U1MHW3;A0A0U1MH00;A0A0H3KEX5;A0A0H3JZ62;A0A0H2XI88;A0A0H2WYQ5;A0A0E1XA43;A0A0E1VLZ6;A0A0E1AEG3;A0A0D3Q5B0;A0A0D1IHL7;T1Y7Z6;A0A0E0VNP0;A0A077VK84;A0A1D3Y026;A0A1B3XYG5;A0A169GVL6;A0A0H2ILE2;A0A069FX60;A0A1E5JAF3;A0A1E5JAF4;A0A0H3JT98;A0A0H3JQB6;A0A169GWI1;A0A1D4ZH96;A0A1B3XX19;A0A1D5AAA9	Q2G0C6;A0A1D4L472;A0A1D4GTQ3;A0A1D4BQF2;A0A1B3YBW2;A0A168GGN2;A0A122PQF6;A0A0Z0NM22;A0A0U1MHW3;A0A0U1MH00;A0A0H3KEX5;A0A0H3JZ62;A0A0H2XI88;A0A0H2WYQ5;A0A0E1XA43;A0A0E1VLZ6;A0A0E1AEG3;A0A0D3Q5B0;A0A0D1IHL7;T1Y7Z6;A0A0E0VNP0;A0A077VK84;A0A1D3Y026;A0A1B3XYG5;A0A169GVL6;A0A0H2ILE2;A0A069FX60	>tr|Q2G0C6|Q2G0C6_STAA8 Uncharacterized protein OS=Staphylococcus aureus (strain NCTC 8325) GN=SAOUHSC_00679 PE=4 SV=1;>tr|A0A1D4L472|A0A1D4L472_STAAU Hydrogen peroxide-inducible genes activator OS=Staphylococcus aureus GN=oxyR PE=4 SV=1;>tr|A0A1D4GTQ3|A0A
7.1848	7.2009	7.16991	7.27625	7.34074	7.44067	7.41792	7.49846	7.49933	7.67014	7.41315	7.68364	+	+	+	+				biosynthetic process;carboxylic acid biosynthetic process;carboxylic acid metabolic process;cellular biosynthetic process;cellular ketone metabolic process;cellular lipid metabolic process;cellular metabolic process;cellular process;fatty acid biosynthetic process;fatty acid metabolic process;lipid biosynthetic process;lipid metabolic process;metabolic process;monocarboxylic acid metabolic proces…	catalytic activity;oxidoreductase activity;oxidoreductase activity, acting on CH-OH group of donors;oxidoreductase activity, acting on the CH-OH group of donors, NAD or NADP as acceptor;transferase activity;transferase activity, transferring acyl groups;transferase activity, transferring acyl groups other than amino-acyl groups	cell part;cytoplasm;intracellular part	Glycerolipid metabolism;Glycerophospholipid metabolism	ko00561;ko00564	GO:0006082;GO:0006629;GO:0006631;GO:0006633;GO:0006644;GO:0008152;GO:0008610;GO:0008654;GO:0009058;GO:0009987;GO:0016053;GO:0019637;GO:0019752;GO:0032787;GO:0042180;GO:0043436;GO:0044237;GO:0044238;GO:0044249;GO:0044255;GO:0044281;GO:0044283;GO:0046394	GO:0003824;GO:0016491;GO:0016614;GO:0016616;GO:0016740;GO:0016746;GO:0016747	GO:0005737;GO:0044424;GO:0044464	0	35.43	15324667	22797000	29754000	40315000	2.4821	1.57983	-0.16735	3.26389	-0.286697	1.98709	-0.403768	1.02008	-0.119347	0.564897	-0.117071	1.11	-0.236418	X5ELF9;Q5HGK4;Q2FZ55;Q2FHK9;A8Z3R4;A6QGC9;A0A1B3YKM7;A0A0E1AKF8;A0A133Q0J5;A0A1D4GHT0;A0A1D3YRU5;Q8NX10;Q6GHK6;Q6G9Y4;Q2YXI7;P65739;P65738;A7X1J3;A6U148;A5ISB4;A0A1D4V223;A0A1D4TP51;A0A1D4QEM5;A0A1D4MXR5;A0A1D4LG36;A0A1D4I4J3;A0A1D4BJD5;A0A1D3W0X4;A0A1D3V5H7;A0A1B3Y059;A0A181EBD7;A0A170L7P8;A0A167LDA2;A0A163PQE1;A0A122KGC1;A0A0U1MKL1;A0A0D1JWV8;A0A077URK3;T1Y7S4;A0A0E1X6C5;A0A0E1VKD3;A0A0E0VNB1;A…	X5ELF9;Q5HGK4;Q2FZ55;Q2FHK9;A8Z3R4;A6QGC9;A0A1B3YKM7;A0A0E1AKF8;A0A133Q0J5;A0A1D4GHT0;A0A1D3YRU5;Q8NX10;Q6GHK6;Q6G9Y4;Q2YXI7;P65739;P65738;A7X1J3;A6U148;A5ISB4;A0A1D4V223;A0A1D4TP51;A0A1D4QEM5;A0A1D4MXR5;A0A1D4LG36;A0A1D4I4J3;A0A1D4BJD5;A0A1D3W0X4;A0A1D3V5H7;A0A1B3Y059;A0A181EBD7;A0A170L7P8;A0A167LDA2;A0A163PQE1;A0A122KGC1;A0A0U1MKL1;A0A0D1JWV8;A0A077URK3;T1Y7S4;A0A0E1X6C5;A0A0E1VKD3;A0A0E0VNB1;A…	>tr|X5ELF9|X5ELF9_STAAU Phosphate acyltransferase OS=Staphylococcus aureus GN=plsX PE=3 SV=1;>sp|Q5HGK4|PLSX_STAAC Phosphate acyltransferase OS=Staphylococcus aureus (strain COL) GN=plsX PE=3 SV=1;>sp|Q2FZ55|PLSX_STAA8 Phosphate acyltransferase OS=Staphylo
7.01699	7.18696	7.01762	7.36577	7.21662	7.50152	7.32459	7.39877	7.39384	7.7102	7.32699	7.45673	+	+	+	+				biological regulation;negative regulation of biological process;negative regulation of biosynthetic process;negative regulation of cellular biosynthetic process;negative regulation of cellular macromolecule biosynthetic process;negative regulation of cellular metabolic process;negative regulation of cellular process;negative regulation of gene expression;negative regulation of macromolecule biosy…	adenyl nucleotide binding;adenyl ribonucleotide binding;ATP binding;binding;catalytic activity;kinase activity;nucleotide binding;phosphotransferase activity, alcohol group as acceptor;protein binding transcription factor activity;protein kinase activity;protein serine/threonine kinase activity;purine nucleotide binding;purine ribonucleoside triphosphate binding;purine ribonucleotide binding;ribo…				GO:0006355;GO:0009889;GO:0009890;GO:0009892;GO:0010468;GO:0010556;GO:0010558;GO:0010605;GO:0010629;GO:0019219;GO:0019222;GO:0031323;GO:0031324;GO:0031326;GO:0031327;GO:0045892;GO:0045934;GO:0048519;GO:0048523;GO:0050789;GO:0050794;GO:0051171;GO:0051172;GO:0051252;GO:0051253;GO:0060255;GO:0065007;GO:0080090;GO:2000112;GO:2000113	GO:0000166;GO:0000988;GO:0000989;GO:0003824;GO:0004672;GO:0004674;GO:0005488;GO:0005524;GO:0016301;GO:0016740;GO:0016772;GO:0016773;GO:0016989;GO:0017076;GO:0030554;GO:0032553;GO:0032555;GO:0032559;GO:0035639		0	17.921	12064333	23805334	23642666	33722000	1.62895	1.3463	-0.287448	2.08242	-0.298546	1.55121	-0.424119	0.0442144	-0.0110981	0.473145	-0.125574	0.417499	-0.136672	Q6XZ85;Q6GF08;Q5HED6;Q599I2;Q2YUI8;Q2FWJ3;Q2FF59;P0C1V2;P0A0H7;P0A0H6;A8Z4W8;A7X4P1;A6U3F0;A6QIR1;A5IUL1;A0A1D7UIV9;A0A1D4Y1Y4;A0A1D4N3R3;A0A1D4D1S6;A0A1D4BBD5;A0A0E1XA85;A0A0E1VMB0;A0A0E1AIT7;A0A0D1K157;A0A077UMV3;A0A0U1MSM2;A0A0U1MMI0;T1YB84;A0A0E0VQU7;A0A1D4TNY1;Q8NVI5;Q6G7P4;A0A181L2U9;A0A181KKC9;A0A1E5JFP2;A0A069G1N0	Q6XZ85;Q6GF08;Q5HED6;Q599I2;Q2YUI8;Q2FWJ3;Q2FF59;P0C1V2;P0A0H7;P0A0H6;A8Z4W8;A7X4P1;A6U3F0;A6QIR1;A5IUL1;A0A1D7UIV9;A0A1D4Y1Y4;A0A1D4N3R3;A0A1D4D1S6;A0A1D4BBD5;A0A0E1XA85;A0A0E1VMB0;A0A0E1AIT7;A0A0D1K157;A0A077UMV3;A0A0U1MSM2;A0A0U1MMI0;T1YB84;A0A0E0VQU7;A0A1D4TNY1;Q8NVI5;Q6G7P4;A0A181L2U9;A0A181KKC9;A0A1E5JFP2	>tr|Q6XZ85|Q6XZ85_STAAU Serine-protein kinase RsbW OS=Staphylococcus aureus GN=rsbW PE=3 SV=1;>sp|Q6GF08|RSBW_STAAR Serine-protein kinase RsbW OS=Staphylococcus aureus (strain MRSA252) GN=rsbW PE=3 SV=1;>sp|Q5HED6|RSBW_STAAC Serine-protein kinase RsbW OS=S
7.05219	7.16182	7.0216	7.28742	7.25171	7.399	7.27724	7.36754	7.22003	7.47467	7.41464	7.44531	+	+	+	+		+		cell communication;cellular macromolecule metabolic process;cellular metabolic process;cellular nitrogen compound metabolic process;cellular process;cellular response to external stimulus;cellular response to extracellular stimulus;cellular response to stimulus;cellular response to stress;DNA metabolic process;DNA recombination;DNA repair;macromolecule metabolic process;metabolic process;nitrogen…	adenyl nucleotide binding;adenyl ribonucleotide binding;ATP binding;binding;catalytic activity;DNA binding;DNA helicase activity;four-way junction helicase activity;helicase activity;hydrolase activity;hydrolase activity, acting on acid anhydrides;hydrolase activity, acting on acid anhydrides, in phosphorus-containing anhydrides;nucleic acid binding;nucleoside-triphosphatase activity;nucleotide b…		Homologous recombination	ko03440	GO:0006139;GO:0006259;GO:0006281;GO:0006310;GO:0006807;GO:0006950;GO:0006974;GO:0007154;GO:0008152;GO:0009432;GO:0009605;GO:0009987;GO:0009991;GO:0031668;GO:0033554;GO:0034641;GO:0043170;GO:0044237;GO:0044238;GO:0044260;GO:0050896;GO:0051716;GO:0071496;GO:0090304	GO:0000166;GO:0003676;GO:0003677;GO:0003678;GO:0003824;GO:0004386;GO:0005488;GO:0005524;GO:0009378;GO:0016462;GO:0016787;GO:0016817;GO:0016818;GO:0017076;GO:0017111;GO:0030554;GO:0032553;GO:0032555;GO:0032559;GO:0035639		0	37.718	12100667	20765666	19613666	27897334	2.97017	1.72227	-0.234173	1.5916	-0.209734	2.87214	-0.366334	0.147266	0.0244389	1.55698	-0.1566	1.30044	-0.132161	X5DSR5;T1YAM5;Q6GG63;Q6G8S8;Q5HFC2;Q2FXT4;Q2FG86;P66759;P66758;P66757;A8Z2G9;A7X357;A6U2A9;A6QHI3;A5ITG5;A0A1D4YFF5;A0A1D4NUV8;A0A1D4J1F0;A0A181GUS2;A0A0E1X6M3;A0A0E1VR57;A0A0E1ALQ3;A0A0E0VPG7;A0A0D1I8Z6;A0A1B3YLD0;A0A181EUJ7;A0A0U1MMF4;A0A1B3ZMN3;A0A1D4IV27;Q2YT89;A0A1D4TTC0;A0A1D4QDR3;A0A0U1N1T9;A0A1D4Q541;A0A077UL72;A0A1D5ABU5;A0A069GCE1;A0A0H2HVS0;A0A1B3Y925;A0A1B3Y413;A0A1B3ZR27;A0A033V2H1	X5DSR5;T1YAM5;Q6GG63;Q6G8S8;Q5HFC2;Q2FXT4;Q2FG86;P66759;P66758;P66757;A8Z2G9;A7X357;A6U2A9;A6QHI3;A5ITG5;A0A1D4YFF5;A0A1D4NUV8;A0A1D4J1F0;A0A181GUS2;A0A0E1X6M3;A0A0E1VR57;A0A0E1ALQ3;A0A0E0VPG7;A0A0D1I8Z6;A0A1B3YLD0;A0A181EUJ7;A0A0U1MMF4;A0A1B3ZMN3;A0A1D4IV27;Q2YT89;A0A1D4TTC0;A0A1D4QDR3;A0A0U1N1T9;A0A1D4Q541;A0A077UL72	>tr|X5DSR5|X5DSR5_STAAU Holliday junction ATP-dependent DNA helicase RuvB OS=Staphylococcus aureus GN=ruvB PE=3 SV=1;>tr|T1YAM5|T1YAM5_STAAU Holliday junction ATP-dependent DNA helicase RuvB OS=Staphylococcus aureus subsp. aureus CN1 GN=ruvB PE=3 SV=1;>sp|
7.22389	7.42004	7.4345	7.33033	7.25005	7.41019	7.46907	7.37024	7.36346	7.60058	7.57314	7.5527	+			+		+	+		catalytic activity;hydrolase activity					GO:0003824;GO:0016787		0	31.669	23415334	21632000	25332000	37663332	1.70952	0.131048	0.0292851	0.211426	-0.0414464	1.44765	-0.215999	0.543982	-0.0707315	2.04334	-0.174552	2.15062	-0.245284	X5DZ47;T1Y7H1;Q2FZT1;A0A1D4M099;A0A1D4LPS9;A0A1D4JW51;A0A1D4IP32;A0A0H3K7S4;A0A0H3JYP6;A0A0H3JWJ2;A0A0H3JKF3;A0A0H2XKJ0;A0A0H2WYH9;A0A0E1VIK8;A0A0E1AER7;A0A0D1GMN8;A0A0E0VMQ2;A0A077V0T7;A0A1D4FGQ3;A0A1D3YXE7;A0A1D4MLY0;A0A169P2W6;A0A0E1X744;A0A1D4R132;A0A0U1MJD3;A0A1D5A9Y3;A0A0H2I782	X5DZ47;T1Y7H1;Q2FZT1;A0A1D4M099;A0A1D4LPS9;A0A1D4JW51;A0A1D4IP32;A0A0H3K7S4;A0A0H3JYP6;A0A0H3JWJ2;A0A0H3JKF3;A0A0H2XKJ0;A0A0H2WYH9;A0A0E1VIK8;A0A0E1AER7;A0A0D1GMN8;A0A0E0VMQ2;A0A077V0T7;A0A1D4FGQ3;A0A1D3YXE7;A0A1D4MLY0;A0A169P2W6;A0A0E1X744;A0A1D4R132;A0A0U1MJD3	>tr|X5DZ47|X5DZ47_STAAU Cof-like hydrolase OS=Staphylococcus aureus GN=yidA PE=4 SV=1;>tr|T1Y7H1|T1Y7H1_STAAU Hydrolase (HAD superfamily) OS=Staphylococcus aureus subsp. aureus CN1 GN=SAKOR_00887 PE=4 SV=1;>tr|Q2FZT1|Q2FZT1_STAA8 Uncharacterized protein OS
7.1447	7.47387	7.27825	7.30434	7.37022	7.41199	7.37714	7.35589	7.3012	7.64492	7.56081	7.50738	+					+	+	alcohol biosynthetic process;alcohol catabolic process;alcohol metabolic process;alditol biosynthetic process;alditol catabolic process;alditol metabolic process;biosynthetic process;carbohydrate biosynthetic process;carbohydrate catabolic process;carbohydrate metabolic process;catabolic process;cellular biosynthetic process;cellular carbohydrate biosynthetic process;cellular carbohydrate catabol…	binding;catalytic activity;coenzyme binding;cofactor binding;glycerol-3-phosphate dehydrogenase [NAD(P)+] activity;glycerol-3-phosphate dehydrogenase [NAD+] activity;NAD binding;nucleotide binding;oxidoreductase activity;oxidoreductase activity, acting on CH-OH group of donors;oxidoreductase activity, acting on the CH-OH group of donors, NAD or NADP as acceptor	cell part;cytoplasmic part;glycerol-3-phosphate dehydrogenase complex;intracellular part;macromolecular complex;protein complex	Glycerophospholipid metabolism	ko00564	GO:0005975;GO:0006066;GO:0006071;GO:0006072;GO:0006114;GO:0006629;GO:0006644;GO:0006650;GO:0006793;GO:0006796;GO:0008152;GO:0008610;GO:0008654;GO:0009056;GO:0009058;GO:0009987;GO:0016051;GO:0016052;GO:0019400;GO:0019401;GO:0019405;GO:0019563;GO:0019637;GO:0019751;GO:0034637;GO:0044237;GO:0044238;GO:0044249;GO:0044255;GO:0044262;GO:0044275;GO:0044281;GO:0044282;GO:0044283;GO:0046164;GO:0046165;GO:…	GO:0000166;GO:0003824;GO:0004367;GO:0005488;GO:0016491;GO:0016614;GO:0016616;GO:0047952;GO:0048037;GO:0050662;GO:0051287	GO:0009331;GO:0032991;GO:0043234;GO:0044424;GO:0044444;GO:0044464	0	36.071	20902666	23143000	22177334	37563332	1.46568	0.248998	-0.0632437	0.177032	-0.0458075	1.23324	-0.272101	0.170545	0.0174362	2.10126	-0.226294	1.83117	-0.208858	T1Y8Y7;Q8NWM9;Q6G989;Q5HFU9;Q2FYG1;Q2FGW8;A8Z453;A6QH23;A0A1D3XAL8;A0A0E1AGS7;A0A0D6GYQ6;A0A1E5JER4;A0A0E1VJF1;A0A1D4XFB1;A0A0E0VP75;Q2YY82;P64191;P64190;A7X2I0;A6U1U2;A5IT02;A0A1D4T6P2;A0A1D4T6H3;A0A1D4SH71;A0A1D4P8H4;A0A181JKZ9;A0A181GEL0;A0A181DEB7;A0A181CKW5;A0A169AFU1;A0A0Z1HBI8;A0A0D1JPP1;A0A1D4Q4J8;A0A1D4MTC3;A0A1D4JX55;A0A1D4DAR9;A0A181GQA9;A0A0U1MLB2;Q6GGT7;A0A1D5A625;A0A0Z1VXE1;A0A0E1X7…	T1Y8Y7;Q8NWM9;Q6G989;Q5HFU9;Q2FYG1;Q2FGW8;A8Z453;A6QH23;A0A1D3XAL8;A0A0E1AGS7;A0A0D6GYQ6;A0A1E5JER4;A0A0E1VJF1;A0A1D4XFB1;A0A0E0VP75;Q2YY82;P64191;P64190;A7X2I0;A6U1U2;A5IT02;A0A1D4T6P2;A0A1D4T6H3;A0A1D4SH71;A0A1D4P8H4;A0A181JKZ9;A0A181GEL0;A0A181DEB7;A0A181CKW5;A0A169AFU1;A0A0Z1HBI8;A0A0D1JPP1;A0A1D4Q4J8;A0A1D4MTC3;A0A1D4JX55;A0A1D4DAR9;A0A181GQA9;A0A0U1MLB2;Q6GGT7;A0A1D5A625;A0A0Z1VXE1;A0A0E1X7…	>tr|T1Y8Y7|T1Y8Y7_STAAU Glycerol-3-phosphate dehydrogenase [NAD(P)+] OS=Staphylococcus aureus subsp. aureus CN1 GN=gpsA PE=3 SV=1;>sp|Q8NWM9|GPDA_STAAW Glycerol-3-phosphate dehydrogenase [NAD(P)+] OS=Staphylococcus aureus (strain MW2) GN=gpsA PE=3 SV=1;>sp
7.18503	7.35156	7.30509	7.4142	7.22634	7.52816	7.59904	7.41068	7.57704	7.77816	7.69617	7.72065	+		+	+		+	+	catabolic process;cellular catabolic process;cellular metabolic process;cellular nitrogen compound catabolic process;cellular nitrogen compound metabolic process;cellular process;GTP catabolic process;GTP metabolic process;heterocycle catabolic process;heterocycle metabolic process;metabolic process;nitrogen compound metabolic process;nucleobase-containing compound catabolic process;nucleobase-co…	binding;catalytic activity;GTP binding;GTPase activity;guanyl nucleotide binding;guanyl ribonucleotide binding;hydrolase activity;hydrolase activity, acting on acid anhydrides;hydrolase activity, acting on acid anhydrides, in phosphorus-containing anhydrides;nucleoside-triphosphatase activity;nucleotide binding;purine nucleotide binding;purine ribonucleoside triphosphate binding;purine ribonucleo…				GO:0006139;GO:0006163;GO:0006184;GO:0006195;GO:0006753;GO:0006807;GO:0008152;GO:0009056;GO:0009117;GO:0009141;GO:0009143;GO:0009144;GO:0009146;GO:0009150;GO:0009154;GO:0009166;GO:0009199;GO:0009203;GO:0009205;GO:0009207;GO:0009259;GO:0009261;GO:0009987;GO:0034641;GO:0034655;GO:0044237;GO:0044238;GO:0044248;GO:0044270;GO:0044281;GO:0046039;GO:0046483;GO:0046700;GO:0055086;GO:0072521;GO:0072523	GO:0000166;GO:0003824;GO:0003924;GO:0005488;GO:0005525;GO:0016462;GO:0016787;GO:0016817;GO:0016818;GO:0017076;GO:0017111;GO:0019001;GO:0032553;GO:0032555;GO:0032561;GO:0035639		0	133.11	19322666	25511666	34409332	54079668	2.43091	0.466893	-0.109005	1.48569	-0.248357	2.91198	-0.451096	0.58553	-0.139352	1.46458	-0.202739	1.69915	-0.342091	Q2FYJ0;A0A1D4PYA3;A0A1D4NRE6;A0A1D4NDI2;A0A1D4MKC2;A0A1D4LIN0;A0A1D4KME3;A0A1D4KGK4;A0A1D4BM24;A0A1D3ZCI6;A0A1D3WXT9;A0A1B3Y8W2;A0A181JA43;A0A181IKC6;A0A181HIF6;A0A181GBT9;A0A181FB30;A0A181F6U3;A0A181CL00;A0A160M266;A0A133PU30;A0A0H3KGG7;A0A0H3JWF0;A0A0H3JU52;A0A0H3JRH1;A0A0H2XKF4;A0A0H2WW14;A0A0E1VHE0;A0A0E1AL27;A0A1D4LDX0;A0A181JIJ4;T1Y9Y6;A0A1D4YRS5;A0A1D4XKC2;A0A1D4UYA2;A0A1D4T4A3;A0A1D4PAT9;…	Q2FYJ0;A0A1D4PYA3;A0A1D4NRE6;A0A1D4NDI2;A0A1D4MKC2;A0A1D4LIN0;A0A1D4KME3;A0A1D4KGK4;A0A1D4BM24;A0A1D3ZCI6;A0A1D3WXT9;A0A1B3Y8W2;A0A181JA43;A0A181IKC6;A0A181HIF6;A0A181GBT9;A0A181FB30;A0A181F6U3;A0A181CL00;A0A160M266;A0A133PU30;A0A0H3KGG7;A0A0H3JWF0;A0A0H3JU52;A0A0H3JRH1;A0A0H2XKF4;A0A0H2WW14;A0A0E1VHE0;A0A0E1AL27;A0A1D4LDX0;A0A181JIJ4;T1Y9Y6;A0A1D4YRS5;A0A1D4XKC2;A0A1D4UYA2;A0A1D4T4A3;A0A1D4PAT9;…	>tr|Q2FYJ0|Q2FYJ0_STAA8 Uncharacterized protein OS=Staphylococcus aureus (strain NCTC 8325) GN=SAOUHSC_01455 PE=4 SV=1;>tr|A0A1D4PYA3|A0A1D4PYA3_STAAU GTPases (Dynamin-related) OS=Staphylococcus aureus GN=SAMEA1708758_01849 PE=4 SV=1;>tr|A0A1D4NRE6|A0A1D4N
7.32966	7.27235	7.35649	7.48978	7.44052	7.55765	7.65175	7.40028	7.74288	7.29477	7.18492	7.19725	+	+				+	+	cellular macromolecule metabolic process;cellular metabolic process;cellular nitrogen compound metabolic process;cellular process;DNA conformation change;DNA metabolic process;DNA topological change;macromolecule metabolic process;metabolic process;nitrogen compound metabolic process;nucleic acid metabolic process;nucleobase-containing compound metabolic process;primary metabolic process	adenyl nucleotide binding;adenyl ribonucleotide binding;ATP binding;ATPase activity;ATPase activity, coupled;binding;catalytic activity;cation binding;DNA binding;DNA topoisomerase (ATP-hydrolyzing) activity;DNA topoisomerase activity;DNA-dependent ATPase activity;hydrolase activity;hydrolase activity, acting on acid anhydrides;hydrolase activity, acting on acid anhydrides, in phosphorus-containi…	cell part;chromosome;intracellular non-membrane-bounded organelle;intracellular organelle;intracellular part;non-membrane-bounded organelle;organelle			GO:0006139;GO:0006259;GO:0006265;GO:0006807;GO:0008152;GO:0009987;GO:0034641;GO:0043170;GO:0044237;GO:0044238;GO:0044260;GO:0071103;GO:0090304	GO:0000166;GO:0003676;GO:0003677;GO:0003824;GO:0003916;GO:0003918;GO:0005488;GO:0005524;GO:0008094;GO:0016462;GO:0016787;GO:0016817;GO:0016818;GO:0016853;GO:0016887;GO:0017076;GO:0017111;GO:0030554;GO:0032553;GO:0032555;GO:0032559;GO:0035639;GO:0042623;GO:0043167;GO:0043169;GO:0046872	GO:0005694;GO:0043226;GO:0043228;GO:0043229;GO:0043232;GO:0044424;GO:0044464	0	74.363	20936334	31524666	41768000	16923666	2.13007	1.86213	-0.176481	1.24198	-0.278805	1.03223	0.0938512	0.401451	-0.102324	1.58205	0.372656	2.29167	0.270332	Q5HG65;Q2FYS5;P95681;P66939;P66938;P0C1S7;P0A0K9;A0A1E5JCZ1;A0A1D4NQC2;A0A1D4I5W5;A0A1D4EWD5;A0A1D3WCP3;A0A181FWD8;A0A181D573;A0A179ABR2;A0A114KPM5;A0A114EVS1;A0A0H3K8I6;A0A068A3A8;A0A1D7UGU2;A0A1B3YIA0;A0A0H2XFT3;T1Y844;A0A0E1VI48;Q6GH51;A0A1D4IMK4;A0A1D3VDC1;A0A181HCD7;A0A181E1U6;A0A169NN72;A0A169MP09;A0A163PXM8;A0A0D1I731;Q6G9K5;A0A1D4ZB21;A0A0U1MLB4;A0A0E1X7H6;A0A0E0VQG3;A0A1D4Z4W2;A0A1D4NNT6…	Q5HG65;Q2FYS5;P95681;P66939;P66938;P0C1S7;P0A0K9;A0A1E5JCZ1;A0A1D4NQC2;A0A1D4I5W5;A0A1D4EWD5;A0A1D3WCP3;A0A181FWD8;A0A181D573;A0A179ABR2;A0A114KPM5;A0A114EVS1;A0A0H3K8I6;A0A068A3A8;A0A1D7UGU2;A0A1B3YIA0;A0A0H2XFT3;T1Y844;A0A0E1VI48;Q6GH51;A0A1D4IMK4;A0A1D3VDC1;A0A181HCD7;A0A181E1U6;A0A169NN72;A0A169MP09;A0A163PXM8;A0A0D1I731;Q6G9K5;A0A1D4ZB21;A0A0U1MLB4;A0A0E1X7H6;A0A0E0VQG3;A0A1D4Z4W2;A0A1D4NNT6…	>sp|Q5HG65|PARE_STAAC DNA topoisomerase 4 subunit B OS=Staphylococcus aureus (strain COL) GN=parE PE=3 SV=2;>sp|Q2FYS5|PARE_STAA8 DNA topoisomerase 4 subunit B OS=Staphylococcus aureus (strain NCTC 8325) GN=parE PE=3 SV=1;>tr|P95681|P95681_STAAU DNA topois
7.21213	7.15652	7.18338	7.41347	7.21317	7.53908	7.47452	7.45189	7.57102	7.38507	7.21738	7.47595	+		+					ATP catabolic process;ATP metabolic process;carbohydrate transport;catabolic process;cellular catabolic process;cellular metabolic process;cellular nitrogen compound catabolic process;cellular nitrogen compound metabolic process;cellular process;establishment of localization;heterocycle catabolic process;heterocycle metabolic process;metabolic process;nitrogen compound metabolic process;nucleobas…	active transmembrane transporter activity;adenyl nucleotide binding;adenyl ribonucleotide binding;ATP binding;ATPase activity;ATPase activity, coupled;ATPase activity, coupled to movement of substances;ATPase activity, coupled to transmembrane movement of substances;binding;carbohydrate transmembrane transporter activity;catalytic activity;hydrolase activity;hydrolase activity, acting on acid anh…	cell part;membrane;plasma membrane	ABC transporters	ko02010	GO:0006139;GO:0006163;GO:0006195;GO:0006200;GO:0006753;GO:0006807;GO:0006810;GO:0008152;GO:0008643;GO:0009056;GO:0009117;GO:0009141;GO:0009143;GO:0009144;GO:0009146;GO:0009150;GO:0009154;GO:0009166;GO:0009199;GO:0009203;GO:0009205;GO:0009207;GO:0009259;GO:0009261;GO:0009987;GO:0015774;GO:0015777;GO:0034641;GO:0034655;GO:0044237;GO:0044238;GO:0044248;GO:0044270;GO:0044281;GO:0046034;GO:0046483;GO:…	GO:0000166;GO:0003824;GO:0005215;GO:0005488;GO:0005524;GO:0015144;GO:0015159;GO:0015162;GO:0015399;GO:0015405;GO:0015438;GO:0016462;GO:0016787;GO:0016817;GO:0016818;GO:0016820;GO:0016887;GO:0017076;GO:0017111;GO:0022804;GO:0022857;GO:0022891;GO:0022892;GO:0030554;GO:0032553;GO:0032555;GO:0032559;GO:0035639;GO:0042623;GO:0042626;GO:0043492	GO:0005886;GO:0016020;GO:0044464	0	29.762	15297000	25615666	31789666	23561666	1.327	0.996807	-0.20456	2.85696	-0.315133	1.06514	-0.175453	0.471084	-0.110574	0.764483	0.139681	0.0849584	0.0291069	X5EJ51;Q9LC44;Q8NXS6;Q7A713;Q7A2W2;Q6GJ33;Q6GBJ3;Q5HI31;Q2YSU3;Q2G2L1;Q2FJ01;A0A1D4RWS5;A0A1B3Z003;A0A1B3XWJ5;A0A181K5U7;A0A181H0B8;A0A181DTF5;A0A0Y8ZN50;A0A0U1MIY0;A0A0H3K7D6;A0A0E1AED0;A0A0D1JU13;A0A077W1W4;T1Y6A5;A0A133Q5F3;A0A0E1XA77;A0A0E1VJQ2;A0A0E0VNK2;A0A1D4I125	X5EJ51;Q9LC44;Q8NXS6;Q7A713;Q7A2W2;Q6GJ33;Q6GBJ3;Q5HI31;Q2YSU3;Q2G2L1;Q2FJ01;A0A1D4RWS5;A0A1B3Z003;A0A1B3XWJ5;A0A181K5U7;A0A181H0B8;A0A181DTF5;A0A0Y8ZN50;A0A0U1MIY0;A0A0H3K7D6;A0A0E1AED0;A0A0D1JU13;A0A077W1W4;T1Y6A5;A0A133Q5F3;A0A0E1XA77;A0A0E1VJQ2;A0A0E0VNK2	>tr|X5EJ51|X5EJ51_STAAU Teichoic acids export ATP-binding protein TagH OS=Staphylococcus aureus GN=tagH_1 PE=3 SV=1;>sp|Q9LC44|TAGH_STAAU Teichoic acids export ATP-binding protein TagH OS=Staphylococcus aureus GN=tagH PE=3 SV=1;>sp|Q8NXS6|TAGH_STAAW Teicho
7.31458	7.32818	7.32075	7.39475	7.34025	7.53061	7.50784	7.49643	7.61854	7.47976	7.34441	7.53149	+		+					amine catabolic process;amine metabolic process;biosynthetic process;carboxylic acid catabolic process;carboxylic acid metabolic process;catabolic process;cellular amine metabolic process;cellular amino acid catabolic process;cellular amino acid metabolic process;cellular biosynthetic process;cellular catabolic process;cellular ketone metabolic process;cellular metabolic process;cellular modified…	acid-amino acid ligase activity;binding;carbon-carbon lyase activity;carboxy-lyase activity;catalytic activity;coenzyme binding;cofactor binding;FMN binding;ligase activity;ligase activity, forming carbon-nitrogen bonds;lyase activity;nucleotide binding;phosphopantothenate--cysteine ligase activity;phosphopantothenoylcysteine decarboxylase activity		Pantothenate and CoA biosynthesis	ko00770	GO:0006082;GO:0006139;GO:0006520;GO:0006575;GO:0006732;GO:0006753;GO:0006766;GO:0006767;GO:0006807;GO:0008152;GO:0009056;GO:0009058;GO:0009063;GO:0009108;GO:0009109;GO:0009111;GO:0009116;GO:0009117;GO:0009119;GO:0009308;GO:0009310;GO:0009987;GO:0015936;GO:0015937;GO:0015939;GO:0015941;GO:0016054;GO:0019752;GO:0033865;GO:0034641;GO:0042180;GO:0042219;GO:0042278;GO:0042365;GO:0043436;GO:0044106;GO:…	GO:0000166;GO:0003824;GO:0004632;GO:0004633;GO:0005488;GO:0010181;GO:0016829;GO:0016830;GO:0016831;GO:0016874;GO:0016879;GO:0016881;GO:0048037;GO:0050662		0	42.274	20951000	26879666	35036668	28761666	1.3299	0.822201	-0.100699	2.30597	-0.219769	1.09931	-0.13072	0.80105	-0.11907	0.58396	0.0890492	0.139794	-0.0300206	A0A1B3YZR5;W8TWY8;Q2G268;A0A1D4GBF0;A0A1D4BHA7;A0A1D3ZDH6;A0A179ADG6;A0A0H3KCD1;A0A0H3JVU1;A0A0H3JS04;A0A0H3JPS6;A0A0H2XFW7;A0A0E1X6E9;A0A0E1VI77;A0A0E1AG15;T1Y9A8;A0A1D4V2S7;A0A168BHP8;A0A167QCY2;A0A1D4M515;A0A1D4WYA6;A0A0U1MJB7;A0A0D1HHG6;A0A0H2WZM9;A0A0E0VN93;A0A1D4RWG2;A0A1D4MWA6;A0A163URE9;A0A0U1MZ96;A0A1D4UZY4;A0A077UE61	A0A1B3YZR5;W8TWY8;Q2G268;A0A1D4GBF0;A0A1D4BHA7;A0A1D3ZDH6;A0A179ADG6;A0A0H3KCD1;A0A0H3JVU1;A0A0H3JS04;A0A0H3JPS6;A0A0H2XFW7;A0A0E1X6E9;A0A0E1VI77;A0A0E1AG15;T1Y9A8;A0A1D4V2S7;A0A168BHP8;A0A167QCY2;A0A1D4M515;A0A1D4WYA6;A0A0U1MJB7;A0A0D1HHG6;A0A0H2WZM9;A0A0E0VN93;A0A1D4RWG2;A0A1D4MWA6;A0A163URE9;A0A0U1MZ96	>tr|A0A1B3YZR5|A0A1B3YZR5_STAAU Phosphopantothenoylcysteine decarboxylase / phosphopantothenate--cysteine ligase OS=Staphylococcus aureus subsp. aureus GN=coaBC PE=4 SV=1;>tr|W8TWY8|W8TWY8_STAAU Bifunctional phosphopantothenoylcysteine decarboxylase/phosph
9.57745	9.24343	9.30423	9.28616	9.56123	9.48669	9.38119	9.36844	9.31641	9.48187	9.50534	9.31515								biosynthetic process;cellular biosynthetic process;cellular metabolic process;cellular nitrogen compound biosynthetic process;cellular nitrogen compound metabolic process;cellular process;guanosine tetraphosphate biosynthetic process;guanosine tetraphosphate metabolic process;heterocycle biosynthetic process;heterocycle metabolic process;metabolic process;nitrogen compound metabolic process;nucle…	adenyl nucleotide binding;adenyl ribonucleotide binding;amine binding;amino acid binding;ATP binding;binding;carboxylic acid binding;catalytic activity;cation binding;diphosphotransferase activity;GTP binding;GTP diphosphokinase activity;guanyl nucleotide binding;guanyl ribonucleotide binding;hydrolase activity;hydrolase activity, acting on ester bonds;ion binding;kinase activity;metal ion bindin…		Purine metabolism	ko00230	GO:0006139;GO:0006163;GO:0006164;GO:0006753;GO:0006807;GO:0008152;GO:0009058;GO:0009117;GO:0009165;GO:0009987;GO:0015969;GO:0015970;GO:0018130;GO:0033865;GO:0033866;GO:0034641;GO:0034654;GO:0044237;GO:0044238;GO:0044249;GO:0044271;GO:0044281;GO:0046483;GO:0055086;GO:0072521;GO:0072522	GO:0000166;GO:0003824;GO:0005488;GO:0005524;GO:0005525;GO:0008081;GO:0008728;GO:0016301;GO:0016597;GO:0016740;GO:0016772;GO:0016778;GO:0016787;GO:0016788;GO:0017076;GO:0019001;GO:0030554;GO:0031406;GO:0032553;GO:0032555;GO:0032559;GO:0032561;GO:0035639;GO:0042578;GO:0043167;GO:0043169;GO:0043176;GO:0046872		323.31	29214000000	563	0	83.693	2515333376	2880200192	2271099904	2766833408	0.106188	0.204543	-0.0696567	0.0655807	0.0196927	0.190246	-0.0590836	0.456041	0.0893494	0.553294	-0.0787764	0.0351957	0.0105731	Q2FXU1;A0A1A9LJP5;A0A0H2WXA7;A0A0E1AIU1;A0A0D1HRD3;Q6GG70;A0A1D4YFP1;A0A1D3ZDE0;A0A169CYU2;A0A0H3K8V8;A0A0H2XKG5;A0A0E1X727;A0A0E0VR93;A0A0B6XPF7;A0A1D7UI07;A0A1D4TR10;A0A1D3ZRI1;A0A169EAG3;A0A1D4U4L0;A0A1D3X7X5;A0A133PXW6;A0A1D3XLW7;T1Y922;Q99TL8;Q6G8T5;P0A0F0;P0A0E9;A0A1D4LMI0;A0A167SMZ9;A0A0E1VH39;Q931Q4;A0A1D4NBU0;A0A1B3Y068;Q83WI2;A0A1E5JE46;A0A1B3Y1H6;A0A1D4NBS8;A0A1E5JE61
[truncated: 2 more columns]
